# Supplementary material for: Transcriptomics reveals multiple resistance mechanisms against cotton leaf curl disease in a naturally immune cotton species, Gossypium arboreum
Source: Sci Rep. 2017 Nov 21;7:15880. doi: 10.1038/s41598-017-15963-9 (PMC5698292; doi:10.1038/s41598-017-15963-9)
Supplement: Supplementary file 2 — Table S2 [file 41598_2017_15963_MOESM2_ESM.xlsx]

## Sheet: Table S2.1
gene_id	locus	value_1	value_2	log2(fold_change)	p_value	q_value
Cotton_A_20287_BGI-A2_v1.0	gnl|BGIA2|CA_chr7:54346467-54350612	327.244	2.16062	-7.24277	5e-05	0.00423689
Cotton_A_29104_BGI-A2_v1.0	gnl|BGIA2|CA_chr11:102055257-102058107	636.537	4.89619	-7.02244	0.0011	0.027568
Cotton_A_00108_BGI-A2_v1.0	gnl|BGIA2|CA_chr7:38191739-38194551	117.789	1.52922	-6.26727	0.00135	0.0320466
Cotton_A_22786_BGI-A2_v1.0	gnl|BGIA2|CA_chr7:70420912-70422075	239.853	3.24601	-6.20734	0.00105	0.0268686
Cotton_A_18614_BGI-A2_v1.0	gnl|BGIA2|CA_chr1:64746749-64750113	156.433	2.52411	-5.95362	0.0005	0.0167011
Cotton_A_15818_BGI-A2_v1.0	gnl|BGIA2|CA_chr6:32836633-32837967	483.459	7.86603	-5.94161	0.0005	0.0167011
Cotton_A_35181_BGI-A2_v1.0	gnl|BGIA2|CA_chr9:24401847-24402885	442.417	8.22356	-5.7495	5e-05	0.00423689
Cotton_A_01304_BGI-A2_v1.0	gnl|BGIA2|CA_chr6:121090007-121090733	775.79	15.8393	-5.61409	5e-05	0.00423689
Cotton_A_01420_BGI-A2_v1.0	gnl|BGIA2|CA_chr6:120155936-120160133	98.2095	2.10491	-5.54403	0.001	0.0261061
Cotton_A_11629_BGI-A2_v1.0	gnl|BGIA2|CA_chr7:50220315-50220990	628.98	14.8371	-5.40573	5e-05	0.00423689
Cotton_A_24048_BGI-A2_v1.0	gnl|BGIA2|CA_chr10:109621369-109622919	568.308	13.8786	-5.35574	5e-05	0.00423689
Cotton_A_12858_BGI-A2_v1.0	gnl|BGIA2|CA_chr13:101107277-101107706	1118.24	29.6256	-5.23824	5e-05	0.00423689
Cotton_A_20224_BGI-A2_v1.0	gnl|BGIA2|CA_chr6:22749167-22751739	71.6557	1.90426	-5.23378	0.0012	0.0293972
Cotton_A_01892_BGI-A2_v1.0	gnl|BGIA2|CA_chr11:81416165-81417023	290.083	8.08616	-5.16487	5e-05	0.00423689
Cotton_A_40177_BGI-A2_v1.0	gnl|BGIA2|CA_chr2:47909875-47911832	72.8677	2.05377	-5.14893	0.0016	0.0362737
Cotton_A_26500_BGI-A2_v1.0	gnl|BGIA2|CA_chr4:34748732-34750281	112.06	3.2679	-5.09976	0.00075	0.0216276
Cotton_A_32272_BGI-A2_v1.0	gnl|BGIA2|CA_chr3:43639794-43640244	554.527	16.8222	-5.04282	5e-05	0.00423689
Cotton_A_06929_BGI-A2_v1.0	gnl|BGIA2|CA_chr7:114907331-114911620	67.3473	2.05829	-5.0321	0.00195	0.041651
Cotton_A_28976_BGI-A2_v1.0	gnl|BGIA2|CA_chr11:2321131-2323107	142.148	4.70148	-4.91813	0.00155	0.0353728
Cotton_A_38779_BGI-A2_v1.0	gnl|BGIA2|CA_chr6:113747044-113751433	290.339	9.74448	-4.89701	5e-05	0.00423689
Cotton_A_04351_BGI-A2_v1.0	gnl|BGIA2|CA_chr5:25896969-25898923	213.525	7.58814	-4.81452	5e-05	0.00423689
Cotton_A_22040_BGI-A2_v1.0	gnl|BGIA2|CA_chr6:88338110-88338890	4144.09	151.042	-4.77803	5e-05	0.00423689
Cotton_A_01516_BGI-A2_v1.0	gnl|BGIA2|CA_chr1:134856750-134857577	148.527	5.80244	-4.67792	0.00095	0.0253121
Cotton_A_36865_BGI-A2_v1.0	gnl|BGIA2|CA_chr2:8766564-8767762	508.347	20.4724	-4.63406	5e-05	0.00423689
Cotton_A_30041_BGI-A2_v1.0	gnl|BGIA2|CA_chr4:14955604-14958460	21.8328	0.885516	-4.62383	0.00145	0.0339143
Cotton_A_02067_BGI-A2_v1.0	gnl|BGIA2|CA_chr6:30309009-30309498	3033.31	125.886	-4.5907	5e-05	0.00423689
Cotton_A_30773_BGI-A2_v1.0	gnl|BGIA2|CA_chr4:120998641-121000526	264.602	11.0219	-4.58537	0.00185	0.0403487
Cotton_A_20332_BGI-A2_v1.0	gnl|BGIA2|CA_chr12:136961502-136965306	85.5009	3.67154	-4.54148	5e-05	0.00423689
Cotton_A_35462_BGI-A2_v1.0	gnl|BGIA2|CA_chr13:88803554-88805042	94.8636	4.10736	-4.52957	0.0017	0.0379991
Cotton_A_28662_BGI-A2_v1.0	gnl|BGIA2|CA_chr1:137424741-137426016	63.233	2.77824	-4.50843	0.0014	0.0329686
Cotton_A_06951_BGI-A2_v1.0	gnl|BGIA2|CA_chr7:114693703-114696347	118.6	5.23153	-4.50272	0.0022	0.0446391
Cotton_A_19718_BGI-A2_v1.0	gnl|BGIA2|CA_chr13:63500416-63501198	2281.56	104.995	-4.44162	0.00035	0.0135771
Cotton_A_16430_BGI-A2_v1.0	gnl|BGIA2|CA_chr8:84098180-84099898	141.39	6.56445	-4.42886	0.00195	0.041651
Cotton_A_26324_BGI-A2_v1.0	gnl|BGIA2|CA_chr13:33534108-33536552	58.2489	2.7938	-4.38193	0.00175	0.038823
Cotton_A_28851_BGI-A2_v1.0	gnl|BGIA2|CA_chr9:75354692-75356528	68.3775	3.35467	-4.34928	5e-05	0.00423689
Cotton_A_28551_BGI-A2_v1.0	gnl|BGIA2|CA_chr3:55943207-55944405	216.844	10.9083	-4.31316	5e-05	0.00423689
Cotton_A_11818_BGI-A2_v1.0	gnl|BGIA2|CA_chr9:94393717-94397579	101.344	5.15899	-4.29603	5e-05	0.00423689
Cotton_A_35502_BGI-A2_v1.0	gnl|BGIA2|CA_chr4:131552027-131553155	451.514	23.5084	-4.26352	5e-05	0.00423689
Cotton_A_23063_BGI-A2_v1.0	gnl|BGIA2|CA_chr9:77882437-77884102	285.532	15.0872	-4.24226	5e-05	0.00423689
Cotton_A_28679_BGI-A2_v1.0	gnl|BGIA2|CA_chr7:21365994-21367490	37.1444	1.9787	-4.23052	0.00255	0.0496458
Cotton_A_12657_BGI-A2_v1.0	gnl|BGIA2|CA_chr7:87449691-87450904	93.3152	5.26298	-4.14816	0.0017	0.0379991
Cotton_A_38701_BGI-A2_v1.0	gnl|BGIA2|CA_chr11:38125651-38126759	125.075	7.16276	-4.12613	0.0001	0.00673485
Cotton_A_20022_BGI-A2_v1.0	gnl|BGIA2|CA_chr8:81431753-81437457	96.1713	5.55142	-4.11468	5e-05	0.00423689
Cotton_A_39532_BGI-A2_v1.0	gnl|BGIA2|CA_chr5:36573050-36575543	75.4432	4.36247	-4.11217	0.0001	0.00673485
Cotton_A_29219_BGI-A2_v1.0	gnl|BGIA2|CA_chr9:76628907-76630509	40.485	2.35909	-4.10109	0.00085	0.0235269
Cotton_A_05294_BGI-A2_v1.0	gnl|BGIA2|CA_chr12:48648504-48653142	591.788	35.0943	-4.07577	5e-05	0.00423689
Cotton_A_33159_BGI-A2_v1.0	gnl|BGIA2|CA_chr11:18628112-18629189	383.253	23.4257	-4.03214	5e-05	0.00423689
Cotton_A_16373_BGI-A2_v1.0	gnl|BGIA2|CA_chr9:52257918-52258834	883.44	57.822	-3.93344	5e-05	0.00423689
Cotton_A_20528_BGI-A2_v1.0	gnl|BGIA2|CA_chr13:70984725-70986817	127.672	8.41086	-3.92405	0.0021	0.0435066
Cotton_A_04707_BGI-A2_v1.0	gnl|BGIA2|CA_chr10:20334595-20335533	2212.81	146.308	-3.9188	5e-05	0.00423689
Cotton_A_31433_BGI-A2_v1.0	gnl|BGIA2|CA_chr13:28847249-28910429	1468.32	97.6684	-3.91013	5e-05	0.00423689
Cotton_A_29010_BGI-A2_v1.0	gnl|BGIA2|CA_chr12:54342290-54344506	113.005	7.76195	-3.86382	5e-05	0.00423689
Cotton_A_17559_BGI-A2_v1.0	gnl|BGIA2|CA_chr9:89705934-89712616	31.8736	2.24168	-3.82971	0.0002	0.00979905
Cotton_A_26897_BGI-A2_v1.0	gnl|BGIA2|CA_chr12:30957839-30963034	157.053	11.6341	-3.75482	5e-05	0.00423689
Cotton_A_10794_BGI-A2_v1.0	gnl|BGIA2|CA_chr6:66122110-66123335	2233.99	167.315	-3.73898	0.0006	0.0184059
Cotton_A_29627_BGI-A2_v1.0	gnl|BGIA2|CA_chr9:43969287-43974380	17.4313	1.31218	-3.73164	0.00235	0.0467648
Cotton_A_00141_BGI-A2_v1.0	gnl|BGIA2|CA_chr7:38536744-38538853	24.8729	1.9171	-3.69758	0.00215	0.0440569
Cotton_A_14231_BGI-A2_v1.0	gnl|BGIA2|CA_chr7:18033096-18040726	23.2418	1.8219	-3.6732	5e-05	0.00423689
Cotton_A_07893_BGI-A2_v1.0	gnl|BGIA2|CA_chr6:50570677-50572771	43.5349	3.43068	-3.66561	0.0001	0.00673485
Cotton_A_06017_BGI-A2_v1.0	gnl|BGIA2|CA_chr12:93650500-93651169	419.563	33.1122	-3.66345	5e-05	0.00423689
Cotton_A_15812_BGI-A2_v1.0	gnl|BGIA2|CA_chr6:32900132-32900483	404.998	32.3206	-3.64739	0.00015	0.00888653
Cotton_A_24493_BGI-A2_v1.0	gnl|BGIA2|CA_chr9:38582260-38585498	185.801	15.0243	-3.62839	0.0001	0.00673485
Cotton_A_17916_BGI-A2_v1.0	gnl|BGIA2|CA_chr13:116556903-116557539	165.138	13.4735	-3.61547	5e-05	0.00423689
Cotton_A_25450_BGI-A2_v1.0	gnl|BGIA2|CA_chr12:139034112-139035292	110.623	9.08507	-3.606	0.00045	0.0156111
Cotton_A_28447_BGI-A2_v1.0	gnl|BGIA2|CA_chr7:51482451-51483131	357.712	29.4523	-3.60235	5e-05	0.00423689
Cotton_A_25467_BGI-A2_v1.0	gnl|BGIA2|CA_chr12:138803878-138808734	51.7041	4.42833	-3.54544	0.0001	0.00673485
Cotton_A_24654_BGI-A2_v1.0	gnl|BGIA2|CA_chr1:118991111-118991882	112.485	9.64563	-3.54372	0.00015	0.00888653
Cotton_A_20982_BGI-A2_v1.0	gnl|BGIA2|CA_chr8:63918805-63919483	138.805	12.1882	-3.5095	0.00015	0.00888653
Cotton_A_00182_BGI-A2_v1.0	gnl|BGIA2|CA_chr7:38793374-38794832	437.072	38.6355	-3.49987	5e-05	0.00423689
Cotton_A_26963_BGI-A2_v1.0	gnl|BGIA2|CA_chr1:51719762-51722129	102.209	9.05023	-3.49743	5e-05	0.00423689
Cotton_A_03169_BGI-A2_v1.0	gnl|BGIA2|CA_chr13:83301947-83303772	241.455	21.6764	-3.47756	5e-05	0.00423689
Cotton_A_22147_BGI-A2_v1.0	gnl|BGIA2|CA_chr4:100122810-100124266	158.827	14.6029	-3.44312	0.0001	0.00673485
Cotton_A_37466_BGI-A2_v1.0	gnl|BGIA2|CA_chr12:112693439-112695689	324.64	29.8639	-3.44237	5e-05	0.00423689
Cotton_A_35615_BGI-A2_v1.0	gnl|BGIA2|CA_chr6:23865593-23870855	87.9368	8.18408	-3.42557	5e-05	0.00423689
Cotton_A_35371_BGI-A2_v1.0	gnl|BGIA2|CA_chr8:33362146-33365934	36.959	3.53325	-3.38686	0.0004	0.0145095
Cotton_A_17762_BGI-A2_v1.0	gnl|BGIA2|CA_chr6:21438921-21439818	743.153	72.8218	-3.35122	0.0001	0.00673485
Cotton_A_14230_BGI-A2_v1.0	gnl|BGIA2|CA_chr7:18009881-18019817	55.1628	5.48061	-3.33129	5e-05	0.00423689
Cotton_A_15030_BGI-A2_v1.0	gnl|BGIA2|CA_chr4:111232414-111233750	170.716	17.5137	-3.28505	5e-05	0.00423689
Cotton_A_33549_BGI-A2_v1.0	gnl|BGIA2|CA_chr3:49351506-49354916	219.138	22.6564	-3.27385	5e-05	0.00423689
Cotton_A_19047_BGI-A2_v1.0	gnl|BGIA2|CA_chr12:49705252-49707619	39.5819	4.10637	-3.2689	5e-05	0.00423689
Cotton_A_13847_BGI-A2_v1.0	gnl|BGIA2|CA_chr8:71589237-71589576	392.149	41.254	-3.24879	0.00025	0.0112614
Cotton_A_37763_BGI-A2_v1.0	gnl|BGIA2|CA_chr2:30869154-30881875	74.5785	7.94282	-3.23104	5e-05	0.00423689
Cotton_A_07455_BGI-A2_v1.0	gnl|BGIA2|CA_chr9:48545771-48547205	130.979	14.5115	-3.17406	5e-05	0.00423689
Cotton_A_22491_BGI-A2_v1.0	gnl|BGIA2|CA_chr10:36704923-36709392	71.0685	7.89596	-3.17002	0.0003	0.0124056
Cotton_A_13190_BGI-A2_v1.0	gnl|BGIA2|CA_chr6:15667974-15669366	50.648	5.63117	-3.169	0.0001	0.00673485
Cotton_A_28136_BGI-A2_v1.0	gnl|BGIA2|CA_chr7:125434688-125435039	6977.23	793.999	-3.13545	5e-05	0.00423689
Cotton_A_15623_BGI-A2_v1.0	gnl|BGIA2|CA_chr8:74375740-74379278	100.831	11.6471	-3.11389	0.0009	0.0243885
Cotton_A_19121_BGI-A2_v1.0	gnl|BGIA2|CA_chr1:83119515-83121726	145.953	17.1527	-3.08899	0.00035	0.0135771
Cotton_A_07184_BGI-A2_v1.0	gnl|BGIA2|CA_chr6:73769079-73771458	98.8138	11.8416	-3.06085	5e-05	0.00423689
Cotton_A_17761_BGI-A2_v1.0	gnl|BGIA2|CA_chr6:21441588-21442461	1059.2	128.518	-3.04293	5e-05	0.00423689
Cotton_A_27551_BGI-A2_v1.0	gnl|BGIA2|CA_chr10:42672319-42672869	466.721	56.7445	-3.04001	5e-05	0.00423689
Cotton_A_35461_BGI-A2_v1.0	gnl|BGIA2|CA_chr13:88676395-88677883	50.8707	6.24399	-3.02629	0.0012	0.0293972
Cotton_A_12293_BGI-A2_v1.0	gnl|BGIA2|CA_chr4:22534044-22534950	84.0647	10.3781	-3.01796	0.00105	0.0268686
Cotton_A_24546_BGI-A2_v1.0	gnl|BGIA2|CA_chr5:56570492-56576022	28.0491	3.49765	-3.0035	0.0011	0.027568
Cotton_A_04329_BGI-A2_v1.0	gnl|BGIA2|CA_chr5:26103668-26104583	49.3098	6.16263	-3.00026	0.0006	0.0184059
Cotton_A_37667_BGI-A2_v1.0	gnl|BGIA2|CA_chr8:104888327-104890618	72.572	9.1965	-2.98026	0.0001	0.00673485
Cotton_A_16817_BGI-A2_v1.0	gnl|BGIA2|CA_chr13:112589769-112592696	23.3761	2.99502	-2.9644	0.00035	0.0135771
Cotton_A_18724_BGI-A2_v1.0	gnl|BGIA2|CA_chr1:27426797-27429215	21.6872	2.83861	-2.93359	0.0006	0.0184059
Cotton_A_05316_BGI-A2_v1.0	gnl|BGIA2|CA_chr10:48410566-48417679	56.149	7.49585	-2.9051	5e-05	0.00423689
Cotton_A_23060_BGI-A2_v1.0	gnl|BGIA2|CA_chr9:77857506-77869160	38.1568	5.09921	-2.90359	5e-05	0.00423689
Cotton_A_40408_BGI-A2_v1.0	gnl|BGIA2|CA_chr11:88376273-88378852	52.135	6.97475	-2.90204	0.0001	0.00673485
Cotton_A_37370_BGI-A2_v1.0	gnl|BGIA2|CA_chr11:50454982-50457781	69.0085	9.29388	-2.89242	0.0012	0.0293972
Cotton_A_37054_BGI-A2_v1.0	gnl|BGIA2|CA_chr12:37957773-37959681	928.902	125.162	-2.89173	0.0001	0.00673485
Cotton_A_06194_BGI-A2_v1.0	gnl|BGIA2|CA_chr6:68832176-68836190	42.2482	5.6969	-2.89064	5e-05	0.00423689
Cotton_A_39238_BGI-A2_v1.0	gnl|BGIA2|CA_chr13:110582025-110582550	205.126	27.7627	-2.88529	0.00015	0.00888653
Cotton_A_11156_BGI-A2_v1.0	gnl|BGIA2|CA_chr11:56517417-56518543	45.6568	6.18783	-2.88333	0.00135	0.0320466
Cotton_A_20457_BGI-A2_v1.0	gnl|BGIA2|CA_chr8:78425326-78428257	34.9909	4.77371	-2.8738	0.0014	0.0329686
Cotton_A_34948_BGI-A2_v1.0	gnl|BGIA2|CA_chr5:14119515-14121215	56.3625	7.69254	-2.8732	0.0008	0.0224739
Cotton_A_03442_BGI-A2_v1.0	gnl|BGIA2|CA_chr12:26687926-26694607	35.2989	4.83519	-2.86798	0.0022	0.0446391
Cotton_A_18098_BGI-A2_v1.0	gnl|BGIA2|CA_chr8:57975777-57976924	120.837	16.6011	-2.86372	0.0005	0.0167011
Cotton_A_07781_BGI-A2_v1.0	gnl|BGIA2|CA_chr11:73836620-73837613	101.194	14.1284	-2.84045	0.00085	0.0235269
Cotton_A_27624_BGI-A2_v1.0	gnl|BGIA2|CA_chr11:69016542-69019976	275.674	39.0233	-2.82056	5e-05	0.00423689
Cotton_A_27898_BGI-A2_v1.0	gnl|BGIA2|CA_chr13:29845339-29873421	15.2173	2.16282	-2.81473	0.0021	0.0435066
Cotton_A_32553_BGI-A2_v1.0	gnl|BGIA2|CA_chr4:42548129-42550968	53.0137	7.57963	-2.80617	5e-05	0.00423689
Cotton_A_15848_BGI-A2_v1.0	gnl|BGIA2|CA_chr13:66401628-66406060	10.8778	1.55537	-2.80606	0.0012	0.0293972
Cotton_A_11588_BGI-A2_v1.0	gnl|BGIA2|CA_chr1:110552311-110557324	43.435	6.23019	-2.80151	0.0001	0.00673485
Cotton_A_29036_BGI-A2_v1.0	gnl|BGIA2|CA_chr7:34411883-34414417	28.7076	4.12874	-2.79766	0.0015	0.0346525
Cotton_A_38078_BGI-A2_v1.0	gnl|BGIA2|CA_chr1:88365275-88367954	193.623	27.8834	-2.79577	5e-05	0.00423689
Cotton_A_15229_BGI-A2_v1.0	gnl|BGIA2|CA_chr1:128036614-128037463	71.8095	10.3863	-2.78949	0.001	0.0261061
Cotton_A_26822_BGI-A2_v1.0	gnl|BGIA2|CA_chr13:135891000-135892833	117.133	16.9571	-2.78818	5e-05	0.00423689
Cotton_A_31639_BGI-A2_v1.0	gnl|BGIA2|CA_chr11:64940112-64943356	38.5281	5.57864	-2.78793	0.001	0.0261061
Cotton_A_37271_BGI-A2_v1.0	gnl|BGIA2|CA_chr7:2208742-2209961	130.824	18.9484	-2.78748	5e-05	0.00423689
Cotton_A_15595_BGI-A2_v1.0	gnl|BGIA2|CA_chr8:74827942-74830971	1306.09	189.939	-2.78164	0.00085	0.0235269
Cotton_A_17863_BGI-A2_v1.0	gnl|BGIA2|CA_chr10:100493940-100498647	75.0798	10.9287	-2.78031	0.0018	0.0395503
Cotton_A_12301_BGI-A2_v1.0	gnl|BGIA2|CA_chr4:22672766-22673495	70.9021	10.39	-2.77064	0.00075	0.0216276
Cotton_A_01899_BGI-A2_v1.0	gnl|BGIA2|CA_chr11:81562864-81564351	516.786	76.2043	-2.76162	5e-05	0.00423689
Cotton_A_33227_BGI-A2_v1.0	gnl|BGIA2|CA_chr12:63719560-63721483	109.133	16.1957	-2.75241	0.0002	0.00979905
Cotton_A_13195_BGI-A2_v1.0	gnl|BGIA2|CA_chr6:15706899-15708163	33.6402	5.18274	-2.6984	0.00205	0.0429876
Cotton_A_30749_BGI-A2_v1.0	gnl|BGIA2|CA_chr7:120836902-120838219	327.547	50.7481	-2.69028	5e-05	0.00423689
Cotton_A_23447_BGI-A2_v1.0	gnl|BGIA2|CA_chr12:81076092-81076779	92.5946	14.3598	-2.6889	0.00145	0.0339143
Cotton_A_33764_BGI-A2_v1.0	gnl|BGIA2|CA_chr9:84827026-84830611	61.1586	9.48816	-2.68836	0.00095	0.0253121
Cotton_A_26061_BGI-A2_v1.0	gnl|BGIA2|CA_chr7:116787986-116790050	50.8937	7.93756	-2.68072	0.00015	0.00888653
Cotton_A_30881_BGI-A2_v1.0	gnl|BGIA2|CA_chr8:50885811-50888353	42.0303	6.59963	-2.67097	0.002	0.0422822
Cotton_A_26003_BGI-A2_v1.0	gnl|BGIA2|CA_chr3:98257992-98261809	50.2713	7.96553	-2.65789	0.0004	0.0145095
Cotton_A_24249_BGI-A2_v1.0	gnl|BGIA2|CA_chr7:46903229-46904621	46.1642	7.34024	-2.65288	0.0001	0.00673485
Cotton_A_38742_BGI-A2_v1.0	gnl|BGIA2|CA_chr8:65385241-65386203	3164.83	510.885	-2.63106	0.00015	0.00888653
Cotton_A_28314_BGI-A2_v1.0	gnl|BGIA2|CA_chr1:30402699-30403842	124.134	20.0488	-2.63031	0.00185	0.0403487
Cotton_A_28558_BGI-A2_v1.0	gnl|BGIA2|CA_chr7:59426299-59427283	298.769	48.3757	-2.62668	5e-05	0.00423689
Cotton_A_37077_BGI-A2_v1.0	gnl|BGIA2|CA_chr2:96672005-96675254	165.086	26.8637	-2.61949	5e-05	0.00423689
Cotton_A_08712_BGI-A2_v1.0	gnl|BGIA2|CA_chr10:17570635-17571775	45.4498	7.44376	-2.61017	0.0024	0.0473948
Cotton_A_25910_BGI-A2_v1.0	gnl|BGIA2|CA_chr11:31035463-31036774	75.834	12.4315	-2.60884	0.0001	0.00673485
Cotton_A_05779_BGI-A2_v1.0	gnl|BGIA2|CA_chr3:40544034-40550505	39.4639	6.48927	-2.60441	0.0003	0.0124056
Cotton_A_07180_BGI-A2_v1.0	gnl|BGIA2|CA_chr6:73812162-73812588	2864.97	472.073	-2.60144	5e-05	0.00423689
Cotton_A_27970_BGI-A2_v1.0	gnl|BGIA2|CA_chr7:12241554-12242829	60.5268	10.0353	-2.59249	0.002	0.0422822
Cotton_A_20315_BGI-A2_v1.0	gnl|BGIA2|CA_chr7:54809688-54812226	21.6559	3.60554	-2.58647	0.0019	0.0410067
Cotton_A_01966_BGI-A2_v1.0	gnl|BGIA2|CA_chr6:29178188-29178812	294.884	49.188	-2.58377	5e-05	0.00423689
Cotton_A_32023_BGI-A2_v1.0	gnl|BGIA2|CA_chr12:100829393-100832570	11.5757	1.93464	-2.58096	0.002	0.0422822
Cotton_A_18248_BGI-A2_v1.0	gnl|BGIA2|CA_chr12:105096273-105097197	247.72	41.6847	-2.57112	0.0001	0.00673485
Cotton_A_15742_BGI-A2_v1.0	gnl|BGIA2|CA_chr13:71608159-71608825	690.468	116.399	-2.5685	5e-05	0.00423689
Cotton_A_14232_BGI-A2_v1.0	gnl|BGIA2|CA_chr7:18046613-18054222	9.47296	1.60726	-2.55921	0.00205	0.0429876
Cotton_A_05538_BGI-A2_v1.0	gnl|BGIA2|CA_chr4:129326498-129330901	34.9729	5.95359	-2.5544	0.0001	0.00673485
Cotton_A_16669_BGI-A2_v1.0	gnl|BGIA2|CA_chr10:8178135-8179729	175.035	30.0835	-2.54059	5e-05	0.00423689
Cotton_A_02462_BGI-A2_v1.0	gnl|BGIA2|CA_chr11:21179426-21180580	98.5401	16.9753	-2.53727	0.00015	0.00888653
Cotton_A_32557_BGI-A2_v1.0	gnl|BGIA2|CA_chr4:42570411-42571788	95.9118	16.5713	-2.53302	5e-05	0.00423689
Cotton_A_35655_BGI-A2_v1.0	gnl|BGIA2|CA_chr2:12280535-12281534	107.039	18.5379	-2.52959	0.00035	0.0135771
Cotton_A_26641_BGI-A2_v1.0	gnl|BGIA2|CA_chr13:18085885-18086843	199.387	34.6931	-2.52285	0.00025	0.0112614
Cotton_A_15702_BGI-A2_v1.0	gnl|BGIA2|CA_chr4:136407797-136409306	29.3622	5.11512	-2.52112	0.00235	0.0467648
Cotton_A_00645_BGI-A2_v1.0	gnl|BGIA2|CA_chr5:8487135-8490009	30.5489	5.34262	-2.5155	0.0021	0.0435066
Cotton_A_16043_BGI-A2_v1.0	gnl|BGIA2|CA_chr7:67400660-67403634	43.7989	7.67277	-2.51307	0.0024	0.0473948
Cotton_A_19774_BGI-A2_v1.0	gnl|BGIA2|CA_chr11:35453737-35456746	16.0415	2.81418	-2.51102	0.00025	0.0112614
Cotton_A_31507_BGI-A2_v1.0	gnl|BGIA2|CA_chr4:101596166-101597463	157.93	28.1812	-2.48648	0.0001	0.00673485
Cotton_A_12442_BGI-A2_v1.0	gnl|BGIA2|CA_chr11:8600180-8604421	100.077	17.8704	-2.48547	5e-05	0.00423689
Cotton_A_34266_BGI-A2_v1.0	gnl|BGIA2|CA_chr3:72800842-72804081	51.0286	9.11667	-2.48473	0.0004	0.0145095
Cotton_A_01965_BGI-A2_v1.0	gnl|BGIA2|CA_chr6:29174682-29175480	317.831	56.8102	-2.48404	5e-05	0.00423689
Cotton_A_11328_BGI-A2_v1.0	gnl|BGIA2|CA_chr10:18926933-18927994	1034.74	186.77	-2.46993	0.00035	0.0135771
Cotton_A_16198_BGI-A2_v1.0	gnl|BGIA2|CA_chr9:16283026-16284167	75.1499	13.5728	-2.46906	0.0004	0.0145095
Cotton_A_20893_BGI-A2_v1.0	gnl|BGIA2|CA_chr3:58142953-58144276	53.2822	9.62824	-2.46831	0.0004	0.0145095
Cotton_A_05317_BGI-A2_v1.0	gnl|BGIA2|CA_chr10:48427990-48431255	64.3503	11.6311	-2.46796	0.0001	0.00673485
Cotton_A_02602_BGI-A2_v1.0	gnl|BGIA2|CA_chr10:50485457-50486590	179.883	32.6304	-2.46277	5e-05	0.00423689
Cotton_A_24785_BGI-A2_v1.0	gnl|BGIA2|CA_chr7:3500055-3502323	45.9479	8.3872	-2.45374	0.0004	0.0145095
Cotton_A_33261_BGI-A2_v1.0	gnl|BGIA2|CA_chr8:76663037-76680642	43.2	7.92977	-2.44568	5e-05	0.00423689
Cotton_A_14971_BGI-A2_v1.0	gnl|BGIA2|CA_chr4:109524762-109526515	66.1541	12.2148	-2.43721	0.0005	0.0167011
Cotton_A_13132_BGI-A2_v1.0	gnl|BGIA2|CA_chr3:12650506-12653079	96.792	17.9182	-2.43346	0.00065	0.019677
Cotton_A_24304_BGI-A2_v1.0	gnl|BGIA2|CA_chr13:89059679-89063054	25.9011	4.80572	-2.43019	0.00035	0.0135771
Cotton_A_23562_BGI-A2_v1.0	gnl|BGIA2|CA_chr2:48079828-48082361	264.901	49.573	-2.41783	5e-05	0.00423689
Cotton_A_30180_BGI-A2_v1.0	gnl|BGIA2|CA_chr6:18555221-18556979	40.3632	7.55972	-2.41664	0.00065	0.019677
Cotton_A_03997_BGI-A2_v1.0	gnl|BGIA2|CA_chr10:80026164-80027187	176.668	33.1718	-2.41301	5e-05	0.00423689
Cotton_A_33939_BGI-A2_v1.0	gnl|BGIA2|CA_chr10:6898972-6900510	381.006	71.5904	-2.41197	5e-05	0.00423689
Cotton_A_36749_BGI-A2_v1.0	gnl|BGIA2|CA_chr11:22736531-22741810	135.743	25.5624	-2.40878	0.0001	0.00673485
Cotton_A_35949_BGI-A2_v1.0	gnl|BGIA2|CA_chr5:34338657-34343981	97.5503	18.5433	-2.39525	0.00015	0.00888653
Cotton_A_00075_BGI-A2_v1.0	gnl|BGIA2|CA_chr7:37858904-37861479	12.0667	2.29477	-2.39461	0.00235	0.0467648
Cotton_A_27997_BGI-A2_v1.0	gnl|BGIA2|CA_chr7:122730075-122732275	41.3114	7.90402	-2.38588	0.00035	0.0135771
Cotton_A_04673_BGI-A2_v1.0	gnl|BGIA2|CA_chr10:20127949-20130694	29.5755	5.69786	-2.37591	0.00115	0.0286475
Cotton_A_13184_BGI-A2_v1.0	gnl|BGIA2|CA_chr3:13633767-13635668	35.7641	7.02062	-2.34884	0.00125	0.0302989
Cotton_A_19924_BGI-A2_v1.0	gnl|BGIA2|CA_chr1:90550850-90557382	19.7292	3.88049	-2.34603	0.00215	0.0440569
Cotton_A_08836_BGI-A2_v1.0	gnl|BGIA2|CA_chr12:90860096-90862651	136.524	27.0266	-2.3367	0.00015	0.00888653
Cotton_A_12298_BGI-A2_v1.0	gnl|BGIA2|CA_chr4:22579695-22580932	239.169	47.4451	-2.3337	5e-05	0.00423689
Cotton_A_30000_BGI-A2_v1.0	gnl|BGIA2|CA_chr1:92547504-92552116	65.3752	13.0299	-2.32692	5e-05	0.00423689
Cotton_A_23570_BGI-A2_v1.0	gnl|BGIA2|CA_chr2:48000551-48007863	21.892	4.40698	-2.31254	0.00105	0.0268686
Cotton_A_22458_BGI-A2_v1.0	gnl|BGIA2|CA_chr5:25024119-25024779	155.197	31.3229	-2.30881	5e-05	0.00423689
Cotton_A_32890_BGI-A2_v1.0	gnl|BGIA2|CA_chr13:37341776-37342820	57.4448	11.5954	-2.30862	0.00035	0.0135771
Cotton_A_19422_BGI-A2_v1.0	gnl|BGIA2|CA_chr13:62226591-62228502	161.082	32.626	-2.3037	0.0002	0.00979905
Cotton_A_09577_BGI-A2_v1.0	gnl|BGIA2|CA_chr1:105448894-105453867	39.5911	8.1124	-2.28698	0.00125	0.0302989
Cotton_A_16145_BGI-A2_v1.0	gnl|BGIA2|CA_chr10:24190013-24194283	31.7782	6.53438	-2.28192	0.0005	0.0167011
Cotton_A_17344_BGI-A2_v1.0	gnl|BGIA2|CA_chr9:31296716-31297799	133.281	27.5267	-2.27556	5e-05	0.00423689
Cotton_A_26185_BGI-A2_v1.0	gnl|BGIA2|CA_chr8:92679721-92681144	98.6239	20.4746	-2.2681	0.00035	0.0135771
Cotton_A_12825_BGI-A2_v1.0	gnl|BGIA2|CA_chr13:101598489-101600673	108.41	22.8577	-2.24574	0.0001	0.00673485
Cotton_A_14209_BGI-A2_v1.0	gnl|BGIA2|CA_chr7:29656472-29663430	12.8148	2.70573	-2.24373	0.0011	0.027568
Cotton_A_05537_BGI-A2_v1.0	gnl|BGIA2|CA_chr4:129335472-129338162	41.0826	8.69196	-2.24077	0.0011	0.027568
Cotton_A_24589_BGI-A2_v1.0	gnl|BGIA2|CA_chr6:31541885-31543863	27.1866	5.76289	-2.23803	0.00115	0.0286475
Cotton_A_38236_BGI-A2_v1.0	gnl|BGIA2|CA_chr1:81181872-81184542	28.8864	6.13689	-2.23481	0.0012	0.0293972
Cotton_A_09399_BGI-A2_v1.0	gnl|BGIA2|CA_chr8:59667226-59671837	72.479	15.4095	-2.23374	0.0002	0.00979905
Cotton_A_11474_BGI-A2_v1.0	gnl|BGIA2|CA_chr10:69456460-69458525	57.335	12.1962	-2.23298	0.00045	0.0156111
Cotton_A_34952_BGI-A2_v1.0	gnl|BGIA2|CA_chr5:33880642-33882817	52.9321	11.2875	-2.22942	0.00215	0.0440569
Cotton_A_33775_BGI-A2_v1.0	gnl|BGIA2|CA_chr3:323025-330222	62.9267	13.4482	-2.22625	0.0001	0.00673485
Cotton_A_25032_BGI-A2_v1.0	gnl|BGIA2|CA_chr11:27287761-27289949	114.82	24.5768	-2.224	0.0003	0.0124056
Cotton_A_29399_BGI-A2_v1.0	gnl|BGIA2|CA_chr12:112279715-112282702	81.0738	17.4095	-2.21936	0.0007	0.0205585
Cotton_A_39477_BGI-A2_v1.0	gnl|BGIA2|CA_chr9:8486445-8493438	19.8996	4.28663	-2.21482	0.0008	0.0224739
Cotton_A_02937_BGI-A2_v1.0	gnl|BGIA2|CA_chr9:73203978-73206357	30.4629	6.57622	-2.21172	0.0012	0.0293972
Cotton_A_06908_BGI-A2_v1.0	gnl|BGIA2|CA_chr7:115104148-115105830	26.3531	5.69502	-2.2102	0.0008	0.0224739
Cotton_A_18574_BGI-A2_v1.0	gnl|BGIA2|CA_chr7:62082847-62084408	149.62	32.5803	-2.19923	0.00175	0.038823
Cotton_A_11135_BGI-A2_v1.0	gnl|BGIA2|CA_chr11:56669381-56670937	138.598	30.1842	-2.19904	0.00135	0.0320466
Cotton_A_20472_BGI-A2_v1.0	gnl|BGIA2|CA_chr1:59147041-59150376	20.1794	4.4171	-2.19172	0.0009	0.0243885
Cotton_A_38815_BGI-A2_v1.0	gnl|BGIA2|CA_chr10:53393881-53401526	187.937	41.209	-2.18922	0.0001	0.00673485
Cotton_A_35449_BGI-A2_v1.0	gnl|BGIA2|CA_chr7:21656902-21657976	245.988	54.0167	-2.18711	5e-05	0.00423689
Cotton_A_13148_BGI-A2_v1.0	gnl|BGIA2|CA_chr3:12971814-12973125	308.479	67.8033	-2.18574	0.00015	0.00888653
Cotton_A_11386_BGI-A2_v1.0	gnl|BGIA2|CA_chr6:77492280-77498277	61.174	13.4829	-2.18178	0.0002	0.00979905
Cotton_A_22879_BGI-A2_v1.0	gnl|BGIA2|CA_chr2:66059267-66063338	33.4617	7.43852	-2.16942	0.00015	0.00888653
Cotton_A_27937_BGI-A2_v1.0	gnl|BGIA2|CA_chr1:7260054-7261592	56.4533	12.5631	-2.16786	0.00105	0.0268686
Cotton_A_19279_BGI-A2_v1.0	gnl|BGIA2|CA_chr11:93322357-93325840	199.689	44.5399	-2.16459	5e-05	0.00423689
Cotton_A_02476_BGI-A2_v1.0	gnl|BGIA2|CA_chr11:21025139-21026831	54.1352	12.1407	-2.15672	0.00055	0.0173881
Cotton_A_02972_BGI-A2_v1.0	gnl|BGIA2|CA_chr9:72899114-72903573	40.9494	9.18655	-2.15625	0.0003	0.0124056
Cotton_A_11738_BGI-A2_v1.0	gnl|BGIA2|CA_chr7:106189100-106190525	86.0855	19.3141	-2.15612	0.00025	0.0112614
Cotton_A_05014_BGI-A2_v1.0	gnl|BGIA2|CA_chr7:14534199-14540060	84.8358	19.1567	-2.14683	0.0021	0.0435066
Cotton_A_37182_BGI-A2_v1.0	gnl|BGIA2|CA_chr1:77639537-77642261	37.8343	8.55246	-2.14528	0.0003	0.0124056
Cotton_A_30360_BGI-A2_v1.0	gnl|BGIA2|CA_chr10:14743179-14754630	118.051	26.7344	-2.14264	0.00055	0.0173881
Cotton_A_14779_BGI-A2_v1.0	gnl|BGIA2|CA_chr6:87247198-87249164	53.846	12.2298	-2.13844	0.0012	0.0293972
Cotton_A_02693_BGI-A2_v1.0	gnl|BGIA2|CA_chr8:96576796-96578948	158.636	36.1355	-2.13423	5e-05	0.00423689
Cotton_A_20596_BGI-A2_v1.0	gnl|BGIA2|CA_chr11:48918723-48924895	22.9882	5.26364	-2.12676	0.00205	0.0429876
Cotton_A_00533_BGI-A2_v1.0	gnl|BGIA2|CA_chr2:67936938-67938245	315.9	72.3824	-2.12576	0.002	0.0422822
Cotton_A_31242_BGI-A2_v1.0	gnl|BGIA2|CA_chr7:97072356-97077279	45.1751	10.3683	-2.12335	0.0007	0.0205585
Cotton_A_03922_BGI-A2_v1.0	gnl|BGIA2|CA_chr9:61871652-61872396	691.657	159.281	-2.11848	0.0001	0.00673485
Cotton_A_40021_BGI-A2_v1.0	gnl|BGIA2|CA_chr4:48463467-48465820	20.946	4.84491	-2.11214	0.00075	0.0216276
Cotton_A_35861_BGI-A2_v1.0	gnl|BGIA2|CA_chr3:56522075-56524608	109.254	25.2724	-2.11205	0.0009	0.0243885
Cotton_A_03988_BGI-A2_v1.0	gnl|BGIA2|CA_chr10:79815802-79817782	31.0169	7.18944	-2.1091	0.00165	0.0371627
Cotton_A_25920_BGI-A2_v1.0	gnl|BGIA2|CA_chr11:31212871-31214461	55.7991	12.9375	-2.10868	0.0003	0.0124056
Cotton_A_37994_BGI-A2_v1.0	gnl|BGIA2|CA_chr10:104491497-104520586	28.1089	6.53819	-2.10407	0.00045	0.0156111
Cotton_A_33769_BGI-A2_v1.0	gnl|BGIA2|CA_chr3:281529-283685	112.792	26.2421	-2.10371	0.0021	0.0435066
Cotton_A_03070_BGI-A2_v1.0	gnl|BGIA2|CA_chr13:82212816-82214389	133.751	31.2173	-2.09913	0.00055	0.0173881
Cotton_A_17498_BGI-A2_v1.0	gnl|BGIA2|CA_chr9:12130179-12142499	41.4669	9.68616	-2.09796	5e-05	0.00423689
Cotton_A_35864_BGI-A2_v1.0	gnl|BGIA2|CA_chr8:57397357-57399369	45.4381	10.6417	-2.09418	0.0021	0.0435066
Cotton_A_35898_BGI-A2_v1.0	gnl|BGIA2|CA_chr3:77186375-77189144	24.8854	5.8337	-2.09282	0.0021	0.0435066
Cotton_A_05649_BGI-A2_v1.0	gnl|BGIA2|CA_chr1:2557466-2558324	527.995	123.931	-2.09099	0.00035	0.0135771
Cotton_A_06917_BGI-A2_v1.0	gnl|BGIA2|CA_chr7:114992435-114996043	54.5294	12.8203	-2.0886	0.0009	0.0243885
Cotton_A_31046_BGI-A2_v1.0	gnl|BGIA2|CA_chr1:81633724-81634756	82.9829	19.5313	-2.08702	0.00065	0.019677
Cotton_A_24013_BGI-A2_v1.0	gnl|BGIA2|CA_chr1:107542899-107543940	372.73	88.1554	-2.08001	0.0007	0.0205585
Cotton_A_06494_BGI-A2_v1.0	gnl|BGIA2|CA_chr7:29275336-29278368	94.0741	22.2989	-2.07682	0.0005	0.0167011
Cotton_A_35844_BGI-A2_v1.0	gnl|BGIA2|CA_chr5:44923789-44925247	129.713	30.7624	-2.07608	0.0004	0.0145095
Cotton_A_09918_BGI-A2_v1.0	gnl|BGIA2|CA_chr3:15597599-15600197	101.456	24.0796	-2.07497	0.0001	0.00673485
Cotton_A_38312_BGI-A2_v1.0	gnl|BGIA2|CA_chr3:97075203-97077912	21.9313	5.23076	-2.0679	0.0015	0.0346525
Cotton_A_20850_BGI-A2_v1.0	gnl|BGIA2|CA_chr5:53749831-53751613	321.296	76.8466	-2.06385	0.0002	0.00979905
Cotton_A_30347_BGI-A2_v1.0	gnl|BGIA2|CA_chr10:54314592-54319630	97.337	23.4693	-2.05221	0.00055	0.0173881
Cotton_A_00975_BGI-A2_v1.0	gnl|BGIA2|CA_chr13:74496853-74498254	136.302	32.9186	-2.04983	0.0002	0.00979905
Cotton_A_30882_BGI-A2_v1.0	gnl|BGIA2|CA_chr8:50895399-50897963	44.138	10.6881	-2.04602	0.00225	0.0453421
Cotton_A_27827_BGI-A2_v1.0	gnl|BGIA2|CA_chr10:17711167-17713887	36.3473	8.80983	-2.04466	0.00235	0.0467648
Cotton_A_07973_BGI-A2_v1.0	gnl|BGIA2|CA_chr6:49831045-49834063	49.7632	12.066	-2.04413	0.0017	0.0379991
Cotton_A_13864_BGI-A2_v1.0	gnl|BGIA2|CA_chr10:70803809-70807825	40.6202	9.86275	-2.04214	0.0011	0.027568
Cotton_A_11649_BGI-A2_v1.0	gnl|BGIA2|CA_chr7:50035524-50038742	24.4925	5.97671	-2.03492	0.00215	0.0440569
Cotton_A_25556_BGI-A2_v1.0	gnl|BGIA2|CA_chr12:22027282-22029646	34.365	8.41093	-2.0306	0.0003	0.0124056
Cotton_A_09071_BGI-A2_v1.0	gnl|BGIA2|CA_chr13:48714635-48717768	84.955	20.8931	-2.02367	0.00025	0.0112614
Cotton_A_29558_BGI-A2_v1.0	gnl|BGIA2|CA_chr5:44431083-44433400	257.178	63.4849	-2.01828	0.0002	0.00979905
Cotton_A_18862_BGI-A2_v1.0	gnl|BGIA2|CA_chr8:3733750-3735874	70.8956	17.6679	-2.00456	0.00025	0.0112614
Cotton_A_40926_BGI-A2_v1.0	gnl|BGIA2|CA_chr10:92856104-92858079	82.6202	20.8292	-1.98789	5e-05	0.00423689
Cotton_A_18753_BGI-A2_v1.0	gnl|BGIA2|CA_chr10:46278772-46282392	27.8313	7.06336	-1.97828	0.0023	0.0460802
Cotton_A_38541_BGI-A2_v1.0	gnl|BGIA2|CA_chr2:52256417-52259977	456.913	116.844	-1.96734	0.0001	0.00673485
Cotton_A_38069_BGI-A2_v1.0	gnl|BGIA2|CA_chr4:30902294-30904907	76.9972	19.6935	-1.96709	0.0001	0.00673485
Cotton_A_14316_BGI-A2_v1.0	gnl|BGIA2|CA_chr4:116353499-116353964	596.374	152.944	-1.96321	0.0003	0.0124056
Cotton_A_01427_BGI-A2_v1.0	gnl|BGIA2|CA_chr6:120105721-120107697	157.439	40.4777	-1.95959	0.00045	0.0156111
Cotton_A_16575_BGI-A2_v1.0	gnl|BGIA2|CA_chr11:63836352-63838954	216.755	55.737	-1.95936	0.00095	0.0253121
Cotton_A_27017_BGI-A2_v1.0	gnl|BGIA2|CA_chr1:109563004-109564356	261.094	67.2822	-1.95628	0.00215	0.0440569
Cotton_A_24259_BGI-A2_v1.0	gnl|BGIA2|CA_chr7:46470215-46472403	260.963	67.7131	-1.94634	0.00025	0.0112614
Cotton_A_22517_BGI-A2_v1.0	gnl|BGIA2|CA_chr3:74736853-74741828	205.214	53.3881	-1.94254	0.00105	0.0268686
Cotton_A_06536_BGI-A2_v1.0	gnl|BGIA2|CA_chr7:28665612-28667557	78.6162	21.1542	-1.89388	0.00225	0.0453421
Cotton_A_07503_BGI-A2_v1.0	gnl|BGIA2|CA_chr9:49556113-49559898	169.554	45.7305	-1.89052	0.0002	0.00979905
Cotton_A_30104_BGI-A2_v1.0	gnl|BGIA2|CA_chr2:39345843-39347785	82.051	22.3463	-1.87648	0.0015	0.0346525
Cotton_A_14397_BGI-A2_v1.0	gnl|BGIA2|CA_chr4:8060746-8065073	24.5873	6.78013	-1.85853	0.0017	0.0379991
Cotton_A_15031_BGI-A2_v1.0	gnl|BGIA2|CA_chr4:111234658-111236035	142.251	39.362	-1.85357	0.00045	0.0156111
Cotton_A_06203_BGI-A2_v1.0	gnl|BGIA2|CA_chr6:68944361-68947654	46.7306	12.9512	-1.85128	0.0014	0.0329686
Cotton_A_17733_BGI-A2_v1.0	gnl|BGIA2|CA_chr6:21745110-21749291	123.194	34.2064	-1.8486	0.00065	0.019677
Cotton_A_01042_BGI-A2_v1.0	gnl|BGIA2|CA_chr13:75050666-75055909	63.0786	17.6709	-1.83577	0.0001	0.00673485
Cotton_A_06777_BGI-A2_v1.0	gnl|BGIA2|CA_chr3:52597658-52602288	42.0634	11.8101	-1.83255	0.0011	0.027568
Cotton_A_06753_BGI-A2_v1.0	gnl|BGIA2|CA_chr3:52269253-52273644	78.0531	21.9431	-1.83069	0.00125	0.0302989
Cotton_A_01449_BGI-A2_v1.0	gnl|BGIA2|CA_chr6:119870701-119877966	34.401	9.73818	-1.82073	0.0023	0.0460802
Cotton_A_26784_BGI-A2_v1.0	gnl|BGIA2|CA_chr13:96271181-96274200	58.1633	16.4776	-1.81961	0.0008	0.0224739
Cotton_A_28883_BGI-A2_v1.0	gnl|BGIA2|CA_chr3:23603799-23606244	51.3918	14.6068	-1.8149	0.00165	0.0371627
Cotton_A_21207_BGI-A2_v1.0	gnl|BGIA2|CA_chr3:59640831-59643119	40.8774	11.6427	-1.81188	0.0021	0.0435066
Cotton_A_33372_BGI-A2_v1.0	gnl|BGIA2|CA_chr5:22151392-22154157	53.3068	15.1894	-1.81125	0.00035	0.0135771
Cotton_A_22866_BGI-A2_v1.0	gnl|BGIA2|CA_chr5:42929968-42935260	30.5281	8.71596	-1.80841	0.0018	0.0395503
Cotton_A_21201_BGI-A2_v1.0	gnl|BGIA2|CA_chr3:59714615-59715828	209.042	59.8822	-1.80359	0.00215	0.0440569
Cotton_A_06973_BGI-A2_v1.0	gnl|BGIA2|CA_chr10:88748841-88751202	136.31	39.1452	-1.79999	0.00035	0.0135771
Cotton_A_13519_BGI-A2_v1.0	gnl|BGIA2|CA_chr10:96928226-96929770	118.912	34.1817	-1.79859	0.00015	0.00888653
Cotton_A_14764_BGI-A2_v1.0	gnl|BGIA2|CA_chr11:103808292-103809354	88.5028	25.5093	-1.7947	0.00035	0.0135771
Cotton_A_18551_BGI-A2_v1.0	gnl|BGIA2|CA_chr7:61721980-61724412	96.6303	27.9631	-1.78895	0.0004	0.0145095
Cotton_A_03766_BGI-A2_v1.0	gnl|BGIA2|CA_chr4:51957507-51961369	64.0089	18.5681	-1.78544	0.001	0.0261061
Cotton_A_04551_BGI-A2_v1.0	gnl|BGIA2|CA_chr6:104677035-104678808	184.445	53.8398	-1.77645	0.002	0.0422822
Cotton_A_16741_BGI-A2_v1.0	gnl|BGIA2|CA_chr2:60824477-60827881	18.0563	5.27256	-1.77593	0.0017	0.0379991
Cotton_A_24745_BGI-A2_v1.0	gnl|BGIA2|CA_chr11:34984429-34986170	119.472	34.8942	-1.77562	0.0019	0.0410067
Cotton_A_15910_BGI-A2_v1.0	gnl|BGIA2|CA_chr12:9598264-9602802	99.0726	28.9462	-1.77511	0.00095	0.0253121
Cotton_A_34056_BGI-A2_v1.0	gnl|BGIA2|CA_chr13:14494637-14501470	22.641	6.65746	-1.76589	0.00155	0.0353728
Cotton_A_12254_BGI-A2_v1.0	gnl|BGIA2|CA_chr1:83320878-83322794	180.588	53.1609	-1.76426	0.0015	0.0346525
Cotton_A_12463_BGI-A2_v1.0	gnl|BGIA2|CA_chr11:8428795-8430752	143.365	42.37	-1.75858	0.00115	0.0286475
Cotton_A_31959_BGI-A2_v1.0	gnl|BGIA2|CA_chr10:89789107-89793161	86.1153	25.4738	-1.75725	0.00105	0.0268686
Cotton_A_04044_BGI-A2_v1.0	gnl|BGIA2|CA_chr10:80944275-80945359	524.862	155.411	-1.75585	0.00215	0.0440569
Cotton_A_13279_BGI-A2_v1.0	gnl|BGIA2|CA_chr1:71558441-71568815	55.1115	16.3511	-1.75297	0.0024	0.0473948
Cotton_A_21151_BGI-A2_v1.0	gnl|BGIA2|CA_chr9:41272351-41275298	51.2317	15.2314	-1.74998	0.0023	0.0460802
Cotton_A_25680_BGI-A2_v1.0	gnl|BGIA2|CA_chr13:113886313-113891304	12.2404	3.65437	-1.74396	0.00195	0.041651
Cotton_A_38084_BGI-A2_v1.0	gnl|BGIA2|CA_chr1:111753211-111756465	61.3846	18.3911	-1.73887	0.00165	0.0371627
Cotton_A_36000_BGI-A2_v1.0	gnl|BGIA2|CA_chr7:75643928-75648752	59.04	17.7269	-1.73575	0.0014	0.0329686
Cotton_A_00105_BGI-A2_v1.0	gnl|BGIA2|CA_chr7:38178646-38182879	111.342	33.5215	-1.73184	0.00095	0.0253121
Cotton_A_06953_BGI-A2_v1.0	gnl|BGIA2|CA_chr7:114671652-114682254	36.7359	11.0624	-1.73152	0.0004	0.0145095
Cotton_A_20392_BGI-A2_v1.0	gnl|BGIA2|CA_chr12:52663584-52672495	73.1979	22.206	-1.72085	0.00035	0.0135771
Cotton_A_21464_BGI-A2_v1.0	gnl|BGIA2|CA_chr4:24788668-24791535	121.317	36.9598	-1.71476	0.0013	0.0312181
Cotton_A_00846_BGI-A2_v1.0	gnl|BGIA2|CA_chr13:73061639-73065943	52.7415	16.098	-1.71206	0.00205	0.0429876
Cotton_A_29194_BGI-A2_v1.0	gnl|BGIA2|CA_chr1:73285040-73286852	69.469	21.2102	-1.71161	0.00125	0.0302989
Cotton_A_25864_BGI-A2_v1.0	gnl|BGIA2|CA_chr13:119899708-119900125	560.343	172.531	-1.69946	0.00155	0.0353728
Cotton_A_22249_BGI-A2_v1.0	gnl|BGIA2|CA_chr8:26498011-26501174	34.6935	10.7718	-1.68741	0.00135	0.0320466
Cotton_A_22425_BGI-A2_v1.0	gnl|BGIA2|CA_chr5:23237185-23243325	26.451	8.23923	-1.68274	0.00105	0.0268686
Cotton_A_04451_BGI-A2_v1.0	gnl|BGIA2|CA_chr6:107299374-107302064	47.1983	14.7547	-1.67756	0.00225	0.0453421
Cotton_A_00662_BGI-A2_v1.0	gnl|BGIA2|CA_chr5:8370858-8373707	145.268	45.4343	-1.67687	0.0012	0.0293972
Cotton_A_08876_BGI-A2_v1.0	gnl|BGIA2|CA_chr12:90370609-90375252	131.339	41.0801	-1.67679	0.002	0.0422822
Cotton_A_00489_BGI-A2_v1.0	gnl|BGIA2|CA_chr2:68657365-68662624	23.4456	7.33695	-1.67606	0.00205	0.0429876
Cotton_A_09221_BGI-A2_v1.0	gnl|BGIA2|CA_chr13:44800035-44803019	106.613	33.5475	-1.66811	0.0007	0.0205585
Cotton_A_13437_BGI-A2_v1.0	gnl|BGIA2|CA_chr11:75995802-75999383	84.9628	26.7946	-1.66489	0.0022	0.0446391
Cotton_A_36829_BGI-A2_v1.0	gnl|BGIA2|CA_chr8:53179038-53184266	96.7332	30.5998	-1.66049	0.00135	0.0320466
Cotton_A_00977_BGI-A2_v1.0	gnl|BGIA2|CA_chr13:74518632-74520655	325.522	103.196	-1.65737	0.0012	0.0293972
Cotton_A_21465_BGI-A2_v1.0	gnl|BGIA2|CA_chr4:24800419-24800995	667.003	212.013	-1.65354	0.00135	0.0320466
Cotton_A_07957_BGI-A2_v1.0	gnl|BGIA2|CA_chr6:49999589-50000312	214.957	68.4508	-1.65091	0.00135	0.0320466
Cotton_A_02387_BGI-A2_v1.0	gnl|BGIA2|CA_chr11:21857190-21859098	43.9164	14.2853	-1.62023	0.0013	0.0312181
Cotton_A_07954_BGI-A2_v1.0	gnl|BGIA2|CA_chr6:50014751-50017049	73.5349	24.133	-1.60742	0.0019	0.0410067
Cotton_A_29919_BGI-A2_v1.0	gnl|BGIA2|CA_chr1:34375784-34376367	450.894	148.568	-1.60166	0.0015	0.0346525
Cotton_A_27917_BGI-A2_v1.0	gnl|BGIA2|CA_chr13:3462859-3466528	38.968	12.8578	-1.59965	0.00235	0.0467648
Cotton_A_03667_BGI-A2_v1.0	gnl|BGIA2|CA_chr1:67536055-67538199	248.652	83.0339	-1.58236	0.00125	0.0302989
Cotton_A_18503_BGI-A2_v1.0	gnl|BGIA2|CA_chr3:61420645-61421426	131.349	43.8687	-1.58214	0.00215	0.0440569
Cotton_A_22640_BGI-A2_v1.0	gnl|BGIA2|CA_chr6:51785187-51785655	424.913	143.473	-1.56639	0.0011	0.027568
Cotton_A_07598_BGI-A2_v1.0	gnl|BGIA2|CA_chr11:53573111-53576147	100.743	34.7023	-1.53757	0.00145	0.0339143
Cotton_A_03068_BGI-A2_v1.0	gnl|BGIA2|CA_chr13:82195153-82195861	269.925	93.3298	-1.53215	0.0025	0.0489489
Cotton_A_32378_BGI-A2_v1.0	gnl|BGIA2|CA_chr8:14649842-14654835	76.7408	26.5385	-1.53191	0.0013	0.0312181
Cotton_A_07593_BGI-A2_v1.0	gnl|BGIA2|CA_chr11:53653421-53661771	27.237	9.42735	-1.53065	0.00205	0.0429876
Cotton_A_17379_BGI-A2_v1.0	gnl|BGIA2|CA_chr9:30630861-30631302	506.922	175.77	-1.52808	0.0016	0.0362737
Cotton_A_11600_BGI-A2_v1.0	gnl|BGIA2|CA_chr1:110463399-110465581	249.49	86.7423	-1.52418	0.00195	0.041651
Cotton_A_31753_BGI-A2_v1.0	gnl|BGIA2|CA_chr1:12769811-12770480	314.705	110.631	-1.50824	0.00185	0.0403487
Cotton_A_03256_BGI-A2_v1.0	gnl|BGIA2|CA_chr3:27410432-27412815	128.778	45.33	-1.50635	0.00215	0.0440569
Cotton_A_03774_BGI-A2_v1.0	gnl|BGIA2|CA_chr4:51806130-51806814	292.753	103.085	-1.50585	0.0024	0.0473948
Cotton_A_12318_BGI-A2_v1.0	gnl|BGIA2|CA_chr4:22987557-22988768	347.744	122.974	-1.49967	0.0024	0.0473948
Cotton_A_02381_BGI-A2_v1.0	gnl|BGIA2|CA_chr11:21886867-21887283	837.552	296.309	-1.49908	0.00155	0.0353728
Cotton_A_01970_BGI-A2_v1.0	gnl|BGIA2|CA_chr6:29202987-29204329	242.256	86.0099	-1.49396	0.0017	0.0379991
Cotton_A_19049_BGI-A2_v1.0	gnl|BGIA2|CA_chr12:49669667-49672284	72.8806	26.1084	-1.48102	0.0017	0.0379991
Cotton_A_01033_BGI-A2_v1.0	gnl|BGIA2|CA_chr13:75002704-75005768	186.799	67.4122	-1.4704	0.0025	0.0489489
Cotton_A_06575_BGI-A2_v1.0	gnl|BGIA2|CA_chr7:27886970-27888239	143.632	54.1365	-1.4077	0.0018	0.0395503
Cotton_A_07705_BGI-A2_v1.0	gnl|BGIA2|CA_chr12:114738470-114741926	21.1455	58.0067	1.45587	0.00195	0.041651
Cotton_A_16517_BGI-A2_v1.0	gnl|BGIA2|CA_chr11:16173771-16179808	41.6616	115.756	1.4743	0.0019	0.0410067
Cotton_A_02690_BGI-A2_v1.0	gnl|BGIA2|CA_chr8:96529970-96532525	65.6939	182.96	1.4777	0.00215	0.0440569
Cotton_A_28734_BGI-A2_v1.0	gnl|BGIA2|CA_chr11:40838815-40841328	21.0395	59.7302	1.50536	0.0018	0.0395503
Cotton_A_00715_BGI-A2_v1.0	gnl|BGIA2|CA_chr5:7935463-7937897	27.8379	79.2661	1.50965	0.0019	0.0410067
Cotton_A_23697_BGI-A2_v1.0	gnl|BGIA2|CA_chr11:71178710-71181645	57.3477	167.174	1.54354	0.0022	0.0446391
Cotton_A_07336_BGI-A2_v1.0	gnl|BGIA2|CA_chr11:7304053-7305631	172.334	506.865	1.5564	0.0023	0.0460802
Cotton_A_11377_BGI-A2_v1.0	gnl|BGIA2|CA_chr6:77239128-77241404	72.814	216.183	1.56997	0.0013	0.0312181
Cotton_A_27296_BGI-A2_v1.0	gnl|BGIA2|CA_chr6:94995369-94996967	54.0362	161.2	1.57686	0.00165	0.0371627
Cotton_A_38209_BGI-A2_v1.0	gnl|BGIA2|CA_chr6:100825062-100836144	9.28039	27.7374	1.57957	0.00195	0.041651
Cotton_A_08874_BGI-A2_v1.0	gnl|BGIA2|CA_chr12:90413684-90415097	27.6065	82.5836	1.58085	0.0021	0.0435066
Cotton_A_35165_BGI-A2_v1.0	gnl|BGIA2|CA_chr4:12673890-12676719	42.347	127.234	1.58716	0.0014	0.0329686
Cotton_A_03622_BGI-A2_v1.0	gnl|BGIA2|CA_chr1:66931284-66934912	179.978	543.66	1.59488	0.0024	0.0473948
Cotton_A_01359_BGI-A2_v1.0	gnl|BGIA2|CA_chr6:120686694-120691122	23.0574	69.8624	1.59929	0.00255	0.0496458
Cotton_A_15022_BGI-A2_v1.0	gnl|BGIA2|CA_chr4:111171118-111173564	19.7254	59.8168	1.6005	0.00245	0.0481066
Cotton_A_35128_BGI-A2_v1.0	gnl|BGIA2|CA_chr8:40023842-40024986	46.7892	142.453	1.60624	0.00245	0.0481066
Cotton_A_04791_BGI-A2_v1.0	gnl|BGIA2|CA_chr7:43705379-43705926	239.977	735.638	1.6161	0.0015	0.0346525
Cotton_A_29405_BGI-A2_v1.0	gnl|BGIA2|CA_chr12:112407571-112408462	47.9762	147.845	1.6237	0.00095	0.0253121
Cotton_A_32549_BGI-A2_v1.0	gnl|BGIA2|CA_chr4:42508506-42509744	59.3833	184.833	1.63809	0.00155	0.0353728
Cotton_A_20035_BGI-A2_v1.0	gnl|BGIA2|CA_chr8:81335216-81339284	103.853	323.321	1.63842	0.00135	0.0320466
Cotton_A_32072_BGI-A2_v1.0	gnl|BGIA2|CA_chr8:40563807-40566576	42.8369	133.838	1.64356	0.002	0.0422822
Cotton_A_05794_BGI-A2_v1.0	gnl|BGIA2|CA_chr3:40416928-40419367	68.1775	215.393	1.6596	0.001	0.0261061
Cotton_A_37090_BGI-A2_v1.0	gnl|BGIA2|CA_chr2:37618102-37622341	37.6894	119.694	1.66712	0.00235	0.0467648
Cotton_A_11484_BGI-A2_v1.0	gnl|BGIA2|CA_chr10:69519380-69528363	17.1229	54.4519	1.66906	0.00245	0.0481066
Cotton_A_15100_BGI-A2_v1.0	gnl|BGIA2|CA_chr10:87361593-87365261	83.3249	265.952	1.67434	0.0022	0.0446391
Cotton_A_00789_BGI-A2_v1.0	gnl|BGIA2|CA_chr5:7352769-7356901	18.3511	58.7048	1.67761	0.001	0.0261061
Cotton_A_23605_BGI-A2_v1.0	gnl|BGIA2|CA_chr1:56260278-56263304	26.2024	84.5819	1.69065	0.0005	0.0167011
Cotton_A_17587_BGI-A2_v1.0	gnl|BGIA2|CA_chr12:46396997-46411008	19.5934	63.5898	1.69843	0.00175	0.038823
Cotton_A_23493_BGI-A2_v1.0	gnl|BGIA2|CA_chr10:20717225-20722089	19.6288	63.9688	1.7044	0.0012	0.0293972
Cotton_A_08389_BGI-A2_v1.0	gnl|BGIA2|CA_chr5:57302025-57306281	23.0556	75.2171	1.70594	0.0021	0.0435066
Cotton_A_23351_BGI-A2_v1.0	gnl|BGIA2|CA_chr2:695891-698489	32.1708	105.189	1.70916	0.00155	0.0353728
Cotton_A_19278_BGI-A2_v1.0	gnl|BGIA2|CA_chr11:93353537-93356396	22.5788	73.9022	1.71065	0.00045	0.0156111
Cotton_A_07449_BGI-A2_v1.0	gnl|BGIA2|CA_chr9:48431743-48434698	35.3601	116.396	1.71885	0.0013	0.0312181
Cotton_A_04654_BGI-A2_v1.0	gnl|BGIA2|CA_chr10:19981518-19982535	28.1458	92.8506	1.72199	0.0018	0.0395503
Cotton_A_09533_BGI-A2_v1.0	gnl|BGIA2|CA_chr1:104426726-104432942	5.92756	19.6266	1.7273	0.00095	0.0253121
Cotton_A_10579_BGI-A2_v1.0	gnl|BGIA2|CA_chr11:33986582-33987077	51.668	171.557	1.73134	0.0016	0.0362737
Cotton_A_38358_BGI-A2_v1.0	gnl|BGIA2|CA_chr4:136133431-136137500	26.8526	89.2427	1.73267	0.00185	0.0403487
Cotton_A_28036_BGI-A2_v1.0	gnl|BGIA2|CA_chr4:133841122-133844731	27.2114	90.6206	1.73563	0.00095	0.0253121
Cotton_A_30968_BGI-A2_v1.0	gnl|BGIA2|CA_chr4:18659474-18661004	57.7644	192.53	1.73683	0.0006	0.0184059
Cotton_A_30659_BGI-A2_v1.0	gnl|BGIA2|CA_chr1:36393954-36401405	55.3617	184.929	1.74001	0.00165	0.0371627
Cotton_A_20857_BGI-A2_v1.0	gnl|BGIA2|CA_chr5:53811086-53816767	44.4927	149.215	1.74575	0.00105	0.0268686
Cotton_A_02853_BGI-A2_v1.0	gnl|BGIA2|CA_chr8:99210614-99214489	33.1676	111.478	1.74892	0.00075	0.0216276
Cotton_A_12923_BGI-A2_v1.0	gnl|BGIA2|CA_chr9:66070703-66076296	7.82343	26.5494	1.7628	0.001	0.0261061
Cotton_A_33783_BGI-A2_v1.0	gnl|BGIA2|CA_chr8:53758142-53768017	9.66672	32.8398	1.76435	0.00245	0.0481066
Cotton_A_29908_BGI-A2_v1.0	gnl|BGIA2|CA_chr2:86072084-86075976	23.0975	80.2823	1.79734	0.00055	0.0173881
Cotton_A_18797_BGI-A2_v1.0	gnl|BGIA2|CA_chr9:22850616-22850997	86.4066	303.342	1.81173	0.0015	0.0346525
Cotton_A_18463_BGI-A2_v1.0	gnl|BGIA2|CA_chr8:44508165-44514862	7.35639	26.0243	1.82279	0.0013	0.0312181
Cotton_A_18637_BGI-A2_v1.0	gnl|BGIA2|CA_chr12:121780568-121785210	140.861	499.026	1.82485	0.00105	0.0268686
Cotton_A_04378_BGI-A2_v1.0	gnl|BGIA2|CA_chr5:25670813-25672143	1137.86	4064.27	1.83667	0.0006	0.0184059
Cotton_A_06635_BGI-A2_v1.0	gnl|BGIA2|CA_chr4:80723827-80726407	44.6125	160.095	1.84341	0.0003	0.0124056
Cotton_A_11700_BGI-A2_v1.0	gnl|BGIA2|CA_chr7:106442594-106443065	41.1939	147.831	1.84344	0.00245	0.0481066
Cotton_A_29277_BGI-A2_v1.0	gnl|BGIA2|CA_chr11:94085547-94086299	55.808	200.508	1.84512	0.0006	0.0184059
Cotton_A_16491_BGI-A2_v1.0	gnl|BGIA2|CA_chr10:5390766-5391443	52.2073	187.656	1.84577	0.0002	0.00979905
Cotton_A_25177_BGI-A2_v1.0	gnl|BGIA2|CA_chr4:76432953-76433319	72.1058	259.584	1.84802	0.0018	0.0395503
Cotton_A_33175_BGI-A2_v1.0	gnl|BGIA2|CA_chr2:19216602-19217622	338.031	1225.09	1.85767	0.00075	0.0216276
Cotton_A_06395_BGI-A2_v1.0	gnl|BGIA2|CA_chr12:5465374-5467186	26.8415	97.4033	1.8595	0.0006	0.0184059
Cotton_A_12057_BGI-A2_v1.0	gnl|BGIA2|CA_chr11:77383992-77384507	432.053	1570.92	1.86232	0.0008	0.0224739
Cotton_A_39981_BGI-A2_v1.0	gnl|BGIA2|CA_chr7:51950305-51955693	29.8428	108.753	1.8656	0.00075	0.0216276
Cotton_A_36341_BGI-A2_v1.0	gnl|BGIA2|CA_chr11:84079360-84088781	26.2031	95.6271	1.86768	0.00055	0.0173881
Cotton_A_16095_BGI-A2_v1.0	gnl|BGIA2|CA_chr10:23676258-23679689	19.584	71.5969	1.87023	0.0009	0.0243885
Cotton_A_04687_BGI-A2_v1.0	gnl|BGIA2|CA_chr10:20227316-20227976	21.4539	78.658	1.87435	0.0008	0.0224739
Cotton_A_27393_BGI-A2_v1.0	gnl|BGIA2|CA_chr13:88218513-88222365	7.4309	27.2536	1.87484	0.00035	0.0135771
Cotton_A_13407_BGI-A2_v1.0	gnl|BGIA2|CA_chr6:99993742-99996355	6.92684	25.4078	1.875	0.0022	0.0446391
Cotton_A_14365_BGI-A2_v1.0	gnl|BGIA2|CA_chr4:8412311-8414036	467.192	1720.43	1.88068	0.00085	0.0235269
Cotton_A_02974_BGI-A2_v1.0	gnl|BGIA2|CA_chr9:72872585-72873176	533.185	1983.75	1.89552	0.00085	0.0235269
Cotton_A_02013_BGI-A2_v1.0	gnl|BGIA2|CA_chr6:29518658-29520756	14.683	54.9641	1.90434	0.0013	0.0312181
Cotton_A_34114_BGI-A2_v1.0	gnl|BGIA2|CA_chr7:35441064-35446961	14.3363	53.6738	1.90454	0.00155	0.0353728
Cotton_A_34156_BGI-A2_v1.0	gnl|BGIA2|CA_chr5:13105870-13111855	10.1945	38.2086	1.9061	0.00105	0.0268686
Cotton_A_26497_BGI-A2_v1.0	gnl|BGIA2|CA_chr4:34681935-34684198	47.3924	177.692	1.90665	0.00015	0.00888653
Cotton_A_28815_BGI-A2_v1.0	gnl|BGIA2|CA_chr2:83473777-83476085	128.412	481.475	1.90668	0.0014	0.0329686
Cotton_A_35923_BGI-A2_v1.0	gnl|BGIA2|CA_chr3:41177981-41178212	316.438	1186.79	1.90707	0.0022	0.0446391
Cotton_A_09138_BGI-A2_v1.0	gnl|BGIA2|CA_chr13:44184650-44185825	32.8046	124.029	1.91871	0.0004	0.0145095
Cotton_A_09514_BGI-A2_v1.0	gnl|BGIA2|CA_chr4:55209733-55210837	19.7116	74.7179	1.92241	0.00015	0.00888653
Cotton_A_25314_BGI-A2_v1.0	gnl|BGIA2|CA_chr7:93760644-93766021	16.9903	64.8957	1.93341	0.0009	0.0243885
Cotton_A_09438_BGI-A2_v1.0	gnl|BGIA2|CA_chr4:54491593-54492772	53.7373	205.876	1.93778	0.0004	0.0145095
Cotton_A_03532_BGI-A2_v1.0	gnl|BGIA2|CA_chr1:66005693-66006462	36.0132	138.357	1.9418	0.00095	0.0253121
Cotton_A_27753_BGI-A2_v1.0	gnl|BGIA2|CA_chr8:88384369-88385418	24.4813	94.8194	1.9535	0.00195	0.041651
Cotton_A_12202_BGI-A2_v1.0	gnl|BGIA2|CA_chr1:84545562-84547267	60.7403	235.41	1.95445	0.00045	0.0156111
Cotton_A_05774_BGI-A2_v1.0	gnl|BGIA2|CA_chr3:40582864-40589353	12.9175	50.2304	1.95923	0.0009	0.0243885
Cotton_A_22764_BGI-A2_v1.0	gnl|BGIA2|CA_chr7:71461949-71462513	238.888	940.053	1.97641	0.00155	0.0353728
Cotton_A_21405_BGI-A2_v1.0	gnl|BGIA2|CA_chr3:42187392-42188836	27.2994	107.545	1.978	0.00035	0.0135771
Cotton_A_19603_BGI-A2_v1.0	gnl|BGIA2|CA_chr5:16101535-16102280	487.408	1922.72	1.97995	0.0014	0.0329686
Cotton_A_08931_BGI-A2_v1.0	gnl|BGIA2|CA_chr5:9354742-9355603	106.555	421.802	1.98497	0.00095	0.0253121
Cotton_A_12926_BGI-A2_v1.0	gnl|BGIA2|CA_chr9:66083662-66083953	820.244	3255.37	1.9887	0.00055	0.0173881
Cotton_A_00561_BGI-A2_v1.0	gnl|BGIA2|CA_chr5:9101720-9106683	16.8141	66.7968	1.99011	0.00045	0.0156111
Cotton_A_09595_BGI-A2_v1.0	gnl|BGIA2|CA_chr1:106151084-106151858	25.9382	103.251	1.993	0.00215	0.0440569
Cotton_A_24847_BGI-A2_v1.0	gnl|BGIA2|CA_chr8:95847986-95848562	44.636	178.161	1.9969	0.0011	0.027568
Cotton_A_05410_BGI-A2_v1.0	gnl|BGIA2|CA_chr10:49227061-49232736	39.2661	157.039	1.99977	0.00185	0.0403487
Cotton_A_15055_BGI-A2_v1.0	gnl|BGIA2|CA_chr10:87767657-87768194	89.206	357.268	2.00179	0.00015	0.00888653
Cotton_A_34521_BGI-A2_v1.0	gnl|BGIA2|CA_chr12:83070691-83073005	26.9761	108.492	2.00784	0.0002	0.00979905
Cotton_A_13193_BGI-A2_v1.0	gnl|BGIA2|CA_chr6:15690891-15691467	332.717	1343.65	2.01379	0.0019	0.0410067
Cotton_A_00792_BGI-A2_v1.0	gnl|BGIA2|CA_chr5:7333207-7334820	10.6627	43.1345	2.01627	0.0022	0.0446391
Cotton_A_04588_BGI-A2_v1.0	gnl|BGIA2|CA_chr10:19531917-19534709	50.8208	206.083	2.01973	0.00105	0.0268686
Cotton_A_21282_BGI-A2_v1.0	gnl|BGIA2|CA_chr4:64991493-64993461	29.024	117.792	2.02092	0.00055	0.0173881
Cotton_A_30928_BGI-A2_v1.0	gnl|BGIA2|CA_chr9:80412245-80415179	23.8863	97.05	2.02255	0.00195	0.041651
Cotton_A_32232_BGI-A2_v1.0	gnl|BGIA2|CA_chr8:110545023-110547005	130.864	538.637	2.04125	0.00025	0.0112614
Cotton_A_03347_BGI-A2_v1.0	gnl|BGIA2|CA_chr3:30773137-30775688	22.1008	91.0485	2.04253	0.0011	0.027568
Cotton_A_28682_BGI-A2_v1.0	gnl|BGIA2|CA_chr7:21358529-21359772	15.6341	64.6801	2.04862	0.0018	0.0395503
Cotton_A_33015_BGI-A2_v1.0	gnl|BGIA2|CA_chr10:23322121-23325816	13.1431	54.5159	2.05237	0.00165	0.0371627
Cotton_A_24809_BGI-A2_v1.0	gnl|BGIA2|CA_chr5:19448406-19449953	12.9131	53.6821	2.0556	0.00045	0.0156111
Cotton_A_30823_BGI-A2_v1.0	gnl|BGIA2|CA_chr1:129671164-129671700	56.9307	238.136	2.06451	0.00255	0.0496458
Cotton_A_13053_BGI-A2_v1.0	gnl|BGIA2|CA_chr11:62160703-62161928	7.44099	31.3374	2.07432	0.0016	0.0362737
Cotton_A_05961_BGI-A2_v1.0	gnl|BGIA2|CA_chr1:140056157-140057616	17.2467	73.4402	2.09025	0.0019	0.0410067
Cotton_A_23775_BGI-A2_v1.0	gnl|BGIA2|CA_chr9:80018082-80023791	25.9235	110.529	2.09209	0.0002	0.00979905
Cotton_A_02456_BGI-A2_v1.0	gnl|BGIA2|CA_chr11:21247772-21250378	23.3491	99.9683	2.0981	0.0012	0.0293972
Cotton_A_11450_BGI-A2_v1.0	gnl|BGIA2|CA_chr10:69241600-69242985	11.341	48.6558	2.10107	0.002	0.0422822
Cotton_A_13394_BGI-A2_v1.0	gnl|BGIA2|CA_chr6:99536457-99539640	156.413	671.554	2.10214	0.0007	0.0205585
Cotton_A_25778_BGI-A2_v1.0	gnl|BGIA2|CA_chr8:6330317-6334512	10.2999	44.3401	2.10598	0.00225	0.0453421
Cotton_A_35756_BGI-A2_v1.0	gnl|BGIA2|CA_chr2:87836721-87838138	20.6616	89.0824	2.10819	5e-05	0.00423689
Cotton_A_12252_BGI-A2_v1.0	gnl|BGIA2|CA_chr1:83340977-83343807	69.9084	303.119	2.11634	0.0002	0.00979905
Cotton_A_14926_BGI-A2_v1.0	gnl|BGIA2|CA_chr12:106563557-106564082	472.296	2057.07	2.12283	0.0015	0.0346525
Cotton_A_10067_BGI-A2_v1.0	gnl|BGIA2|CA_chr8:21111765-21112178	108.948	474.861	2.12387	0.0004	0.0145095
Cotton_A_13889_BGI-A2_v1.0	gnl|BGIA2|CA_chr10:70537679-70538168	152.583	665.89	2.12569	5e-05	0.00423689
Cotton_A_12895_BGI-A2_v1.0	gnl|BGIA2|CA_chr9:65848030-65849880	8.28732	36.2576	2.12931	0.0015	0.0346525
Cotton_A_36934_BGI-A2_v1.0	gnl|BGIA2|CA_chr4:62357782-62358934	13.7483	60.3938	2.13515	0.00045	0.0156111
Cotton_A_10064_BGI-A2_v1.0	gnl|BGIA2|CA_chr8:21096596-21097448	16.3079	71.8605	2.13963	0.00155	0.0353728
Cotton_A_07389_BGI-A2_v1.0	gnl|BGIA2|CA_chr11:7868159-7870639	16.3172	71.9345	2.14029	0.00155	0.0353728
Cotton_A_23886_BGI-A2_v1.0	gnl|BGIA2|CA_chr7:72080500-72082153	10.3548	45.9208	2.14885	0.00055	0.0173881
Cotton_A_07247_BGI-A2_v1.0	gnl|BGIA2|CA_chr1:48499626-48502000	45.1683	200.986	2.15371	0.0007	0.0205585
Cotton_A_28535_BGI-A2_v1.0	gnl|BGIA2|CA_chr3:55430128-55436513	7.73893	34.7264	2.16583	0.00025	0.0112614
Cotton_A_15231_BGI-A2_v1.0	gnl|BGIA2|CA_chr1:128032674-128035167	7.67837	34.5245	2.16875	0.001	0.0261061
Cotton_A_01124_BGI-A2_v1.0	gnl|BGIA2|CA_chr4:33780288-33781410	17.7926	80.1923	2.17219	0.00015	0.00888653
Cotton_A_21129_BGI-A2_v1.0	gnl|BGIA2|CA_chr11:91743042-91746302	23.5854	108.78	2.20544	0.0001	0.00673485
Cotton_A_22648_BGI-A2_v1.0	gnl|BGIA2|CA_chr6:51673579-51676705	5.5654	25.6787	2.20601	0.0012	0.0293972
Cotton_A_29637_BGI-A2_v1.0	gnl|BGIA2|CA_chr9:43208332-43211147	82.7893	382.86	2.2093	0.0001	0.00673485
Cotton_A_25849_BGI-A2_v1.0	gnl|BGIA2|CA_chr13:119412083-119415010	23.579	109.635	2.21713	0.0002	0.00979905
Cotton_A_39355_BGI-A2_v1.0	gnl|BGIA2|CA_chr13:31433598-31435627	54.6469	254.396	2.21887	0.00025	0.0112614
Cotton_A_18890_BGI-A2_v1.0	gnl|BGIA2|CA_chr4:123927981-123928506	27.3192	127.431	2.22173	0.00095	0.0253121
Cotton_A_10073_BGI-A2_v1.0	gnl|BGIA2|CA_chr8:21135621-21137214	122.128	572.958	2.23003	0.0024	0.0473948
Cotton_A_38246_BGI-A2_v1.0	gnl|BGIA2|CA_chr5:32140336-32142191	10.6271	49.8984	2.23124	0.00025	0.0112614
Cotton_A_00542_BGI-A2_v1.0	gnl|BGIA2|CA_chr5:9197040-9197340	80.3735	378.99	2.23737	0.00095	0.0253121
Cotton_A_33914_BGI-A2_v1.0	gnl|BGIA2|CA_chr1:11321262-11328543	20.8969	98.5848	2.23807	0.0003	0.0124056
Cotton_A_17244_BGI-A2_v1.0	gnl|BGIA2|CA_chr4:134748532-134752558	5.77851	27.3057	2.24044	0.0005	0.0167011
Cotton_A_11990_BGI-A2_v1.0	gnl|BGIA2|CA_chr3:54843498-54846892	35.2873	166.914	2.24188	0.00015	0.00888653
Cotton_A_03494_BGI-A2_v1.0	gnl|BGIA2|CA_chr12:28109348-28111291	143.622	682.518	2.24859	0.00045	0.0156111
Cotton_A_17111_BGI-A2_v1.0	gnl|BGIA2|CA_chr10:88920013-88920905	48.3632	230.984	2.25581	0.00155	0.0353728
Cotton_A_28159_BGI-A2_v1.0	gnl|BGIA2|CA_chr7:125870072-125871034	41.2115	197.357	2.25969	0.00015	0.00888653
Cotton_A_22720_BGI-A2_v1.0	gnl|BGIA2|CA_chr1:98904794-98907037	186.847	895.425	2.26071	0.00115	0.0286475
Cotton_A_07272_BGI-A2_v1.0	gnl|BGIA2|CA_chr1:48228178-48228547	563.544	2704.75	2.2629	0.00175	0.038823
Cotton_A_10399_BGI-A2_v1.0	gnl|BGIA2|CA_chr9:69256183-69262434	6.80752	32.6788	2.26315	0.0005	0.0167011
Cotton_A_17429_BGI-A2_v1.0	gnl|BGIA2|CA_chr8:27767601-27769717	53.9046	258.984	2.26438	5e-05	0.00423689
Cotton_A_29259_BGI-A2_v1.0	gnl|BGIA2|CA_chr11:94616596-94618746	27.6455	132.886	2.26507	0.00025	0.0112614
Cotton_A_02000_BGI-A2_v1.0	gnl|BGIA2|CA_chr6:29386626-29387495	68.2283	328.527	2.26757	0.00055	0.0173881
Cotton_A_16429_BGI-A2_v1.0	gnl|BGIA2|CA_chr8:84104079-84104440	857.966	4132.54	2.26804	0.00065	0.019677
Cotton_A_18410_BGI-A2_v1.0	gnl|BGIA2|CA_chr3:92542585-92543614	37.1907	179.495	2.27093	0.00065	0.019677
Cotton_A_11039_BGI-A2_v1.0	gnl|BGIA2|CA_chr10:21537681-21540603	22.8858	110.526	2.27187	0.00015	0.00888653
Cotton_A_17422_BGI-A2_v1.0	gnl|BGIA2|CA_chr8:27984356-27985419	65.2381	316.552	2.27866	0.0006	0.0184059
Cotton_A_00759_BGI-A2_v1.0	gnl|BGIA2|CA_chr5:7582678-7588644	18.7825	91.1905	2.27949	0.0009	0.0243885
Cotton_A_14758_BGI-A2_v1.0	gnl|BGIA2|CA_chr11:103707368-103713570	16.0888	78.4478	2.28567	0.0002	0.00979905
Cotton_A_22377_BGI-A2_v1.0	gnl|BGIA2|CA_chr13:118334263-118335346	27.8167	136.293	2.29269	5e-05	0.00423689
Cotton_A_04273_BGI-A2_v1.0	gnl|BGIA2|CA_chr7:79724297-79726140	95.1332	468.745	2.30078	5e-05	0.00423689
Cotton_A_27227_BGI-A2_v1.0	gnl|BGIA2|CA_chr12:56165132-56166062	41.0441	202.551	2.30304	5e-05	0.00423689
Cotton_A_08656_BGI-A2_v1.0	gnl|BGIA2|CA_chr10:17025475-17027665	36.4423	179.861	2.3032	0.00035	0.0135771
Cotton_A_20924_BGI-A2_v1.0	gnl|BGIA2|CA_chr6:19668302-19669431	52.4784	259.585	2.30641	0.0006	0.0184059
Cotton_A_14683_BGI-A2_v1.0	gnl|BGIA2|CA_chr4:85962105-85965917	9.60214	47.56	2.30832	0.0001	0.00673485
Cotton_A_27854_BGI-A2_v1.0	gnl|BGIA2|CA_chr9:57304366-57312612	1.53966	7.65215	2.31325	0.0007	0.0205585
Cotton_A_21242_BGI-A2_v1.0	gnl|BGIA2|CA_chr9:3021440-3024355	36.477	182.891	2.32592	0.0001	0.00673485
Cotton_A_12276_BGI-A2_v1.0	gnl|BGIA2|CA_chr4:21930995-21933976	3.33632	16.7933	2.33156	0.0021	0.0435066
Cotton_A_20713_BGI-A2_v1.0	gnl|BGIA2|CA_chr6:48556817-48557625	44.3748	223.434	2.33204	0.00205	0.0429876
Cotton_A_38734_BGI-A2_v1.0	gnl|BGIA2|CA_chr7:7472347-7475290	25.6789	129.548	2.33483	0.0004	0.0145095
Cotton_A_16546_BGI-A2_v1.0	gnl|BGIA2|CA_chr11:17018678-17022160	31.4965	158.989	2.33566	0.00035	0.0135771
Cotton_A_34233_BGI-A2_v1.0	gnl|BGIA2|CA_chr13:118464351-118467308	54.4239	275.513	2.33981	0.00045	0.0156111
Cotton_A_10639_BGI-A2_v1.0	gnl|BGIA2|CA_chr11:34405937-34407080	8.09496	41.193	2.3473	0.00085	0.0235269
Cotton_A_07556_BGI-A2_v1.0	gnl|BGIA2|CA_chr11:53980775-53981202	52.4623	268.673	2.3565	0.00035	0.0135771
Cotton_A_24040_BGI-A2_v1.0	gnl|BGIA2|CA_chr10:109688335-109689558	71.6272	367.29	2.35834	0.0023	0.0460802
Cotton_A_12593_BGI-A2_v1.0	gnl|BGIA2|CA_chr3:37622724-37624164	15.9796	82.7057	2.37175	0.00015	0.00888653
Cotton_A_09804_BGI-A2_v1.0	gnl|BGIA2|CA_chr3:36930326-36931437	98.6527	512.654	2.37755	0.00245	0.0481066
Cotton_A_33711_BGI-A2_v1.0	gnl|BGIA2|CA_chr12:120462920-120464026	131.724	686.3	2.38132	0.00015	0.00888653
Cotton_A_04714_BGI-A2_v1.0	gnl|BGIA2|CA_chr10:20434864-20435900	96.6252	504.233	2.38362	5e-05	0.00423689
Cotton_A_02515_BGI-A2_v1.0	gnl|BGIA2|CA_chr10:51443270-51444835	14.4695	75.9461	2.39196	0.00175	0.038823
Cotton_A_10362_BGI-A2_v1.0	gnl|BGIA2|CA_chr1:629395-629647	399.114	2095.73	2.39258	0.00035	0.0135771
Cotton_A_00315_BGI-A2_v1.0	gnl|BGIA2|CA_chr2:70236910-70240785	11.8851	62.5063	2.39485	0.0009	0.0243885
Cotton_A_04358_BGI-A2_v1.0	gnl|BGIA2|CA_chr5:25850184-25851908	14.3124	75.3264	2.39589	5e-05	0.00423689
Cotton_A_24802_BGI-A2_v1.0	gnl|BGIA2|CA_chr5:19370770-19373616	7.9584	41.8857	2.39591	0.0012	0.0293972
Cotton_A_21990_BGI-A2_v1.0	gnl|BGIA2|CA_chr12:3328677-3331036	203.97	1074.89	2.39776	0.00145	0.0339143
Cotton_A_11362_BGI-A2_v1.0	gnl|BGIA2|CA_chr6:76900570-76901295	25.8181	136.147	2.39871	0.00225	0.0453421
Cotton_A_14760_BGI-A2_v1.0	gnl|BGIA2|CA_chr11:103770545-103778450	8.04254	42.5693	2.40409	0.0002	0.00979905
Cotton_A_23392_BGI-A2_v1.0	gnl|BGIA2|CA_chr9:90904628-90909014	8.26145	43.816	2.40699	0.0005	0.0167011
Cotton_A_30961_BGI-A2_v1.0	gnl|BGIA2|CA_chr11:56139844-56141312	16.6167	88.2326	2.40867	0.0009	0.0243885
Cotton_A_11260_BGI-A2_v1.0	gnl|BGIA2|CA_chr2:5231095-5235183	34.7665	186.605	2.42422	0.0001	0.00673485
Cotton_A_10324_BGI-A2_v1.0	gnl|BGIA2|CA_chr1:1122821-1123328	40.7679	219.94	2.43161	0.00225	0.0453421
Cotton_A_40421_BGI-A2_v1.0	gnl|BGIA2|CA_chr13:1499728-1504199	11.7248	63.8629	2.44541	0.0008	0.0224739
Cotton_A_10710_BGI-A2_v1.0	gnl|BGIA2|CA_chr4:72791447-72792877	12.5353	68.4414	2.44888	0.0004	0.0145095
Cotton_A_34636_BGI-A2_v1.0	gnl|BGIA2|CA_chr8:7839155-7841843	57.1537	314.214	2.45883	0.00105	0.0268686
Cotton_A_10644_BGI-A2_v1.0	gnl|BGIA2|CA_chr11:34443589-34444524	575.091	3184.97	2.46942	0.001	0.0261061
Cotton_A_00691_BGI-A2_v1.0	gnl|BGIA2|CA_chr5:8124681-8128925	13.3561	73.9793	2.46962	0.00015	0.00888653
Cotton_A_17110_BGI-A2_v1.0	gnl|BGIA2|CA_chr10:88921785-88927317	26.3374	146.462	2.47534	5e-05	0.00423689
Cotton_A_27443_BGI-A2_v1.0	gnl|BGIA2|CA_chr2:57157847-57161545	9.52286	53.0599	2.47815	0.00205	0.0429876
Cotton_A_01175_BGI-A2_v1.0	gnl|BGIA2|CA_chr4:33406606-33407959	4.40997	24.712	2.48637	0.0022	0.0446391
Cotton_A_28305_BGI-A2_v1.0	gnl|BGIA2|CA_chr8:55871983-55873027	28.6371	160.849	2.48975	0.00015	0.00888653
Cotton_A_01064_BGI-A2_v1.0	gnl|BGIA2|CA_chr4:34245552-34247104	86.7802	488.052	2.4916	0.001	0.0261061
Cotton_A_04838_BGI-A2_v1.0	gnl|BGIA2|CA_chr7:42947575-42949645	49.7003	279.689	2.4925	0.0002	0.00979905
Cotton_A_09255_BGI-A2_v1.0	gnl|BGIA2|CA_chr4:126180783-126181865	35.4799	201.4	2.50499	0.0004	0.0145095
Cotton_A_01050_BGI-A2_v1.0	gnl|BGIA2|CA_chr4:34405346-34405985	9.89157	56.533	2.51482	0.0024	0.0473948
Cotton_A_30756_BGI-A2_v1.0	gnl|BGIA2|CA_chr1:7806098-7808177	50.8764	290.875	2.51533	0.00075	0.0216276
Cotton_A_20390_BGI-A2_v1.0	gnl|BGIA2|CA_chr12:52659731-52660249	126.423	725.251	2.52022	5e-05	0.00423689
Cotton_A_10635_BGI-A2_v1.0	gnl|BGIA2|CA_chr11:34382865-34387678	5.06683	29.2816	2.53084	0.00045	0.0156111
Cotton_A_04648_BGI-A2_v1.0	gnl|BGIA2|CA_chr10:19937964-19939419	55.7139	322.799	2.53453	5e-05	0.00423689
Cotton_A_29109_BGI-A2_v1.0	gnl|BGIA2|CA_chr11:101985285-101987542	11.6821	67.7393	2.53569	0.00185	0.0403487
Cotton_A_36640_BGI-A2_v1.0	gnl|BGIA2|CA_chr3:88454995-88458462	3.69478	21.4328	2.53626	0.00255	0.0496458
Cotton_A_10037_BGI-A2_v1.0	gnl|BGIA2|CA_chr8:20987097-20988621	19.0203	110.736	2.54151	0.0015	0.0346525
Cotton_A_38955_BGI-A2_v1.0	gnl|BGIA2|CA_chr4:41487817-41488535	661.962	3871.38	2.54803	0.0011	0.027568
Cotton_A_16904_BGI-A2_v1.0	gnl|BGIA2|CA_chr8:105278602-105279977	29.5654	173.497	2.55293	0.0019	0.0410067
Cotton_A_09197_BGI-A2_v1.0	gnl|BGIA2|CA_chr13:44614197-44616764	7.93106	46.8826	2.56347	0.0021	0.0435066
Cotton_A_33963_BGI-A2_v1.0	gnl|BGIA2|CA_chr8:108598832-108600666	11.7492	69.756	2.56976	0.00255	0.0496458
Cotton_A_05919_BGI-A2_v1.0	gnl|BGIA2|CA_chr1:140875850-140877164	49.0837	291.532	2.57034	0.0002	0.00979905
Cotton_A_22911_BGI-A2_v1.0	gnl|BGIA2|CA_chr2:65471800-65472316	95.2418	566.16	2.57154	5e-05	0.00423689
Cotton_A_01573_BGI-A2_v1.0	gnl|BGIA2|CA_chr1:135264057-135264728	17.2692	102.905	2.57504	0.00125	0.0302989
Cotton_A_39784_BGI-A2_v1.0	gnl|BGIA2|CA_chr7:31478965-31480063	39.5352	235.587	2.57505	5e-05	0.00423689
Cotton_A_20862_BGI-A2_v1.0	gnl|BGIA2|CA_chr5:53857235-53858623	25.0335	150.504	2.58787	5e-05	0.00423689
Cotton_A_17164_BGI-A2_v1.0	gnl|BGIA2|CA_chr7:111322774-111325036	34.5205	207.569	2.58807	5e-05	0.00423689
Cotton_A_35281_BGI-A2_v1.0	gnl|BGIA2|CA_chr8:2778918-2779582	25.5931	154.328	2.59217	0.0002	0.00979905
Cotton_A_15642_BGI-A2_v1.0	gnl|BGIA2|CA_chr4:137204947-137209185	41.2791	249.543	2.5958	0.0001	0.00673485
Cotton_A_26870_BGI-A2_v1.0	gnl|BGIA2|CA_chr8:34214201-34216844	12.4514	75.8101	2.60609	0.00105	0.0268686
Cotton_A_22133_BGI-A2_v1.0	gnl|BGIA2|CA_chr9:10767126-10768250	95.6333	582.683	2.60713	5e-05	0.00423689
Cotton_A_05721_BGI-A2_v1.0	gnl|BGIA2|CA_chr1:1832903-1833397	56.475	349.217	2.62844	0.0011	0.027568
Cotton_A_36299_BGI-A2_v1.0	gnl|BGIA2|CA_chr6:18129210-18130619	14.2603	88.7397	2.63758	0.0023	0.0460802
Cotton_A_06156_BGI-A2_v1.0	gnl|BGIA2|CA_chr6:68263731-68265777	9.94441	63.803	2.68167	0.0019	0.0410067
Cotton_A_10323_BGI-A2_v1.0	gnl|BGIA2|CA_chr1:1136961-1137585	19.6512	126.303	2.6842	0.0003	0.0124056
Cotton_A_06767_BGI-A2_v1.0	gnl|BGIA2|CA_chr3:52434158-52435167	9.04571	58.2052	2.68584	0.0025	0.0489489
Cotton_A_17329_BGI-A2_v1.0	gnl|BGIA2|CA_chr10:8752303-8755450	9.07833	58.4324	2.68627	0.00015	0.00888653
Cotton_A_23244_BGI-A2_v1.0	gnl|BGIA2|CA_chr4:135870513-135872433	14.4914	93.5272	2.69019	0.00015	0.00888653
Cotton_A_30957_BGI-A2_v1.0	gnl|BGIA2|CA_chr11:56094687-56094876	369.924	2390.44	2.69197	0.00145	0.0339143
Cotton_A_05190_BGI-A2_v1.0	gnl|BGIA2|CA_chr12:47649528-47650242	463.822	3006.32	2.69635	0.0011	0.027568
Cotton_A_26608_BGI-A2_v1.0	gnl|BGIA2|CA_chr6:119244828-119248519	61.4631	401.556	2.70781	0.0001	0.00673485
Cotton_A_01344_BGI-A2_v1.0	gnl|BGIA2|CA_chr6:120780661-120781449	26.3036	173.047	2.71783	0.0009	0.0243885
Cotton_A_23857_BGI-A2_v1.0	gnl|BGIA2|CA_chr9:83576119-83579704	5.07675	33.4242	2.71891	0.00075	0.0216276
Cotton_A_31508_BGI-A2_v1.0	gnl|BGIA2|CA_chr4:101594343-101595890	25.7388	169.801	2.72183	5e-05	0.00423689
Cotton_A_31358_BGI-A2_v1.0	gnl|BGIA2|CA_chr4:63295069-63296692	20.2849	133.833	2.72196	5e-05	0.00423689
Cotton_A_17112_BGI-A2_v1.0	gnl|BGIA2|CA_chr10:88917877-88918824	220.41	1458.74	2.72647	0.0003	0.0124056
Cotton_A_07353_BGI-A2_v1.0	gnl|BGIA2|CA_chr11:7510593-7516935	27.431	181.735	2.72796	5e-05	0.00423689
Cotton_A_11976_BGI-A2_v1.0	gnl|BGIA2|CA_chr3:54703769-54708773	3.24722	21.6448	2.73674	0.0018	0.0395503
Cotton_A_25011_BGI-A2_v1.0	gnl|BGIA2|CA_chr10:62318816-62320304	84.3623	563.632	2.74008	0.00025	0.0112614
Cotton_A_26249_BGI-A2_v1.0	gnl|BGIA2|CA_chr12:88004862-88009567	3.92705	26.3801	2.74793	0.00225	0.0453421
Cotton_A_15652_BGI-A2_v1.0	gnl|BGIA2|CA_chr4:137068655-137072625	11.9161	81.1064	2.76691	0.0007	0.0205585
Cotton_A_12832_BGI-A2_v1.0	gnl|BGIA2|CA_chr13:101469203-101469812	17.7153	122.382	2.78832	0.0008	0.0224739
Cotton_A_10061_BGI-A2_v1.0	gnl|BGIA2|CA_chr8:21087581-21088027	81.1589	561.367	2.79012	5e-05	0.00423689
Cotton_A_18938_BGI-A2_v1.0	gnl|BGIA2|CA_chr10:15590735-15591803	117.413	824.827	2.8125	0.0008	0.0224739
Cotton_A_28146_BGI-A2_v1.0	gnl|BGIA2|CA_chr7:125604657-125605582	24.0558	169.404	2.81601	0.00085	0.0235269
Cotton_A_34671_BGI-A2_v1.0	gnl|BGIA2|CA_chr13:68400171-68403596	66.7221	472.215	2.82321	0.0011	0.027568
Cotton_A_21163_BGI-A2_v1.0	gnl|BGIA2|CA_chr9:40963586-40963859	439.256	3116.08	2.8266	0.0001	0.00673485
Cotton_A_30856_BGI-A2_v1.0	gnl|BGIA2|CA_chr1:101360323-101360590	106.437	756.972	2.83024	0.0016	0.0362737
Cotton_A_18973_BGI-A2_v1.0	gnl|BGIA2|CA_chr10:15323557-15331046	2.8536	20.3308	2.83281	0.00085	0.0235269
Cotton_A_10072_BGI-A2_v1.0	gnl|BGIA2|CA_chr8:21133412-21134207	26.4333	191.518	2.85705	5e-05	0.00423689
Cotton_A_19837_BGI-A2_v1.0	gnl|BGIA2|CA_chr12:44738360-44741568	2.58226	18.9343	2.87429	0.001	0.0261061
Cotton_A_21713_BGI-A2_v1.0	gnl|BGIA2|CA_chr8:39404152-39404894	9.13198	67.8505	2.89336	0.0007	0.0205585
Cotton_A_05397_BGI-A2_v1.0	gnl|BGIA2|CA_chr10:49047151-49047763	19.5765	147.114	2.90974	5e-05	0.00423689
Cotton_A_31625_BGI-A2_v1.0	gnl|BGIA2|CA_chr11:58759954-58761228	94.1579	707.674	2.90993	5e-05	0.00423689
Cotton_A_24031_BGI-A2_v1.0	gnl|BGIA2|CA_chr1:107311258-107313925	39.1505	294.837	2.91282	0.0006	0.0184059
Cotton_A_11361_BGI-A2_v1.0	gnl|BGIA2|CA_chr6:76811420-76813477	19.328	145.833	2.91556	0.00045	0.0156111
Cotton_A_02491_BGI-A2_v1.0	gnl|BGIA2|CA_chr11:20861749-20863989	7.88448	60.6382	2.94314	0.00035	0.0135771
Cotton_A_06873_BGI-A2_v1.0	gnl|BGIA2|CA_chr7:115460010-115467376	11.1205	85.6253	2.94481	0.0008	0.0224739
Cotton_A_35273_BGI-A2_v1.0	gnl|BGIA2|CA_chr8:12793094-12794706	210.06	1622.23	2.94911	0.00055	0.0173881
Cotton_A_16227_BGI-A2_v1.0	gnl|BGIA2|CA_chr12:17702039-17702498	22.4595	174.525	2.95803	0.001	0.0261061
Cotton_A_31591_BGI-A2_v1.0	gnl|BGIA2|CA_chr12:108897967-108901326	7.14249	55.8392	2.96678	0.00125	0.0302989
Cotton_A_03056_BGI-A2_v1.0	gnl|BGIA2|CA_chr13:82068205-82070613	4.48223	35.0912	2.96882	0.0013	0.0312181
Cotton_A_12733_BGI-A2_v1.0	gnl|BGIA2|CA_chr7:41233592-41234288	11.084	87.384	2.97889	0.0009	0.0243885
Cotton_A_10068_BGI-A2_v1.0	gnl|BGIA2|CA_chr8:21112221-21112625	110.551	888.737	3.00705	0.0001	0.00673485
Cotton_A_34420_BGI-A2_v1.0	gnl|BGIA2|CA_chr12:39642125-39646249	2.51319	20.211	3.00755	0.0005	0.0167011
Cotton_A_25804_BGI-A2_v1.0	gnl|BGIA2|CA_chr6:100687740-100690876	5.96617	48.0758	3.01043	5e-05	0.00423689
Cotton_A_27783_BGI-A2_v1.0	gnl|BGIA2|CA_chr13:67263686-67264364	91.7288	739.711	3.01151	0.0007	0.0205585
Cotton_A_08125_BGI-A2_v1.0	gnl|BGIA2|CA_chr11:63240797-63243999	117.41	958.33	3.02897	0.0022	0.0446391
Cotton_A_02267_BGI-A2_v1.0	gnl|BGIA2|CA_chr13:130869409-130874811	10.0977	83.5244	3.04817	5e-05	0.00423689
Cotton_A_22872_BGI-A2_v1.0	gnl|BGIA2|CA_chr5:42887933-42888659	5.52041	45.8536	3.05419	0.00115	0.0286475
Cotton_A_33304_BGI-A2_v1.0	gnl|BGIA2|CA_chr10:32381625-32383865	186.52	1619.31	3.11798	0.00175	0.038823
Cotton_A_11391_BGI-A2_v1.0	gnl|BGIA2|CA_chr6:77553168-77554201	53.6195	468.07	3.12589	5e-05	0.00423689
Cotton_A_06455_BGI-A2_v1.0	gnl|BGIA2|CA_chr12:4472333-4473205	43.5879	385.049	3.14304	5e-05	0.00423689
Cotton_A_30621_BGI-A2_v1.0	gnl|BGIA2|CA_chr13:45196548-45197235	45.7278	407.157	3.15444	0.0001	0.00673485
Cotton_A_22131_BGI-A2_v1.0	gnl|BGIA2|CA_chr9:10752645-10753772	17.9048	159.762	3.15751	0.00055	0.0173881
Cotton_A_29523_BGI-A2_v1.0	gnl|BGIA2|CA_chr4:44658068-44665334	7.87353	71.904	3.19099	5e-05	0.00423689
Cotton_A_18310_BGI-A2_v1.0	gnl|BGIA2|CA_chr12:117990401-117991452	7.78917	72.0568	3.20959	0.00035	0.0135771
Cotton_A_10080_BGI-A2_v1.0	gnl|BGIA2|CA_chr8:21155291-21156236	25.9304	240.322	3.21225	5e-05	0.00423689
Cotton_A_17241_BGI-A2_v1.0	gnl|BGIA2|CA_chr4:134780661-134781306	1134.37	10540.4	3.21597	5e-05	0.00423689
Cotton_A_18055_BGI-A2_v1.0	gnl|BGIA2|CA_chr11:33856983-33857499	39.5047	370.05	3.22763	5e-05	0.00423689
Cotton_A_04691_BGI-A2_v1.0	gnl|BGIA2|CA_chr10:20266545-20268729	36.2691	343.44	3.24324	0.0002	0.00979905
Cotton_A_18278_BGI-A2_v1.0	gnl|BGIA2|CA_chr12:118581317-118581542	106.035	1009.73	3.25136	0.0009	0.0243885
Cotton_A_03736_BGI-A2_v1.0	gnl|BGIA2|CA_chr4:52221627-52222636	38.3397	368.887	3.26627	5e-05	0.00423689
Cotton_A_31516_BGI-A2_v1.0	gnl|BGIA2|CA_chr4:100768710-100770567	42.5487	410.527	3.27029	5e-05	0.00423689
Cotton_A_23236_BGI-A2_v1.0	gnl|BGIA2|CA_chr4:135785532-135788236	5.30296	51.2294	3.2721	0.00045	0.0156111
Cotton_A_22570_BGI-A2_v1.0	gnl|BGIA2|CA_chr10:12316909-12320944	9.38004	92.9193	3.30831	5e-05	0.00423689
Cotton_A_18263_BGI-A2_v1.0	gnl|BGIA2|CA_chr12:105167213-105168748	28.2056	280.822	3.31561	0.0002	0.00979905
Cotton_A_34778_BGI-A2_v1.0	gnl|BGIA2|CA_chr8:36387604-36389861	7.51747	74.9759	3.31811	0.00045	0.0156111
Cotton_A_26409_BGI-A2_v1.0	gnl|BGIA2|CA_chr6:90110281-90115807	20.4946	210.258	3.35885	0.00035	0.0135771
Cotton_A_30541_BGI-A2_v1.0	gnl|BGIA2|CA_chr6:1821815-1822989	38.0477	401.364	3.39903	0.00015	0.00888653
Cotton_A_06023_BGI-A2_v1.0	gnl|BGIA2|CA_chr12:93726338-93727033	76.8072	847.354	3.46365	5e-05	0.00423689
Cotton_A_15659_BGI-A2_v1.0	gnl|BGIA2|CA_chr4:136960991-136965475	13.3427	149.444	3.48548	5e-05	0.00423689
Cotton_A_15489_BGI-A2_v1.0	gnl|BGIA2|CA_chr4:57420824-57422916	7.95135	89.467	3.49208	0.0001	0.00673485
Cotton_A_10190_BGI-A2_v1.0	gnl|BGIA2|CA_chr2:66222186-66222573	35.3683	398.828	3.49524	5e-05	0.00423689
Cotton_A_18053_BGI-A2_v1.0	gnl|BGIA2|CA_chr11:33845449-33846740	15.5048	201.836	3.70239	0.0004	0.0145095
Cotton_A_10046_BGI-A2_v1.0	gnl|BGIA2|CA_chr8:21025738-21026554	12.2291	161.106	3.71963	5e-05	0.00423689
Cotton_A_05429_BGI-A2_v1.0	gnl|BGIA2|CA_chr10:49364083-49365426	85.7402	1133.74	3.72497	0.00125	0.0302989
Cotton_A_08945_BGI-A2_v1.0	gnl|BGIA2|CA_chr5:9728499-9730497	4.68205	62.3552	3.7353	0.0002	0.00979905
Cotton_A_02495_BGI-A2_v1.0	gnl|BGIA2|CA_chr11:20847523-20850348	45.1592	617.94	3.77437	0.0001	0.00673485
Cotton_A_35619_BGI-A2_v1.0	gnl|BGIA2|CA_chr2:42861885-42862409	52.1568	715.528	3.77808	5e-05	0.00423689
Cotton_A_29692_BGI-A2_v1.0	gnl|BGIA2|CA_chr10:16500625-16501351	213.58	2959.16	3.79234	0.0011	0.027568
Cotton_A_17742_BGI-A2_v1.0	gnl|BGIA2|CA_chr6:21632024-21634616	21.6649	304.697	3.81394	5e-05	0.00423689
Cotton_A_05557_BGI-A2_v1.0	gnl|BGIA2|CA_chr4:129196678-129198209	53.8172	775.059	3.84817	5e-05	0.00423689
Cotton_A_24470_BGI-A2_v1.0	gnl|BGIA2|CA_chr3:80950442-80952896	76.9747	1122.12	3.86569	0.0004	0.0145095
Cotton_A_36758_BGI-A2_v1.0	gnl|BGIA2|CA_chr3:34329256-34329877	15.4459	233.173	3.9161	5e-05	0.00423689
Cotton_A_00757_BGI-A2_v1.0	gnl|BGIA2|CA_chr5:7603021-7605571	5.23619	80.8297	3.9483	5e-05	0.00423689
Cotton_A_34570_BGI-A2_v1.0	gnl|BGIA2|CA_chr8:72452913-72458132	8.78946	138.661	3.97964	5e-05	0.00423689
Cotton_A_12791_BGI-A2_v1.0	gnl|BGIA2|CA_chr7:40330952-40331465	66.241	1108.17	4.06431	5e-05	0.00423689
Cotton_A_28295_BGI-A2_v1.0	gnl|BGIA2|CA_chr8:55796825-55800269	7.49608	129.614	4.11194	5e-05	0.00423689
Cotton_A_25263_BGI-A2_v1.0	gnl|BGIA2|CA_chr8:94745645-94749606	1.49417	26.517	4.14951	0.00255	0.0496458
Cotton_A_15358_BGI-A2_v1.0	gnl|BGIA2|CA_chr2:20267596-20271862	2.93929	53.1391	4.17624	0.002	0.0422822
Cotton_A_19100_BGI-A2_v1.0	gnl|BGIA2|CA_chr1:82884357-82886990	4.54332	83.986	4.20833	5e-05	0.00423689
Cotton_A_10868_BGI-A2_v1.0	gnl|BGIA2|CA_chr6:56852773-56854332	8.23558	158.458	4.26609	5e-05	0.00423689
Cotton_A_01472_BGI-A2_v1.0	gnl|BGIA2|CA_chr6:119691944-119694178	7.74226	149.129	4.26767	5e-05	0.00423689
Cotton_A_07057_BGI-A2_v1.0	gnl|BGIA2|CA_chr10:88062721-88063889	4.47933	98.8612	4.46405	0.0006	0.0184059
Cotton_A_00151_BGI-A2_v1.0	gnl|BGIA2|CA_chr7:38612815-38616206	2.78665	65.9097	4.56389	0.00075	0.0216276
Cotton_A_04113_BGI-A2_v1.0	gnl|BGIA2|CA_chr10:82426768-82428871	4.8367	115.6	4.57898	0.00125	0.0302989
Cotton_A_07476_BGI-A2_v1.0	gnl|BGIA2|CA_chr9:48795236-48795935	11.5997	281.012	4.59846	0.00135	0.0320466
Cotton_A_23939_BGI-A2_v1.0	gnl|BGIA2|CA_chr12:71717597-71721346	5.1819	293.628	5.82437	5e-05	0.00423689
Cotton_A_00107_BGI-A2_v1.0	gnl|BGIA2|CA_chr7:38188582-38191034	0	9.31752	inf	0.00055	0.0173881
Cotton_A_00150_BGI-A2_v1.0	gnl|BGIA2|CA_chr7:38609900-38610909	0	10.5557	inf	5e-05	0.00423689
Cotton_A_00248_BGI-A2_v1.0	gnl|BGIA2|CA_chr7:39192888-39193472	0	9.40582	inf	0.0003	0.0124056
Cotton_A_00385_BGI-A2_v1.0	gnl|BGIA2|CA_chr2:69519064-69519349	0	29.871	inf	0.0005	0.0167011
Cotton_A_00389_BGI-A2_v1.0	gnl|BGIA2|CA_chr2:69478899-69479721	0	34.985	inf	0.0001	0.00673485
Cotton_A_00507_BGI-A2_v1.0	gnl|BGIA2|CA_chr2:68432567-68433521	0	6.53298	inf	0.0001	0.00673485
Cotton_A_00627_BGI-A2_v1.0	gnl|BGIA2|CA_chr5:8621416-8621815	0	11.0852	inf	0.00025	0.0112614
Cotton_A_00849_BGI-A2_v1.0	gnl|BGIA2|CA_chr13:73109930-73110314	0	8.14331	inf	0.00105	0.0268686
Cotton_A_01065_BGI-A2_v1.0	gnl|BGIA2|CA_chr4:34243896-34245189	0	7.65669	inf	0.0001	0.00673485
Cotton_A_01444_BGI-A2_v1.0	gnl|BGIA2|CA_chr6:119940486-119941236	0	8.21728	inf	5e-05	0.00423689
Cotton_A_01544_BGI-A2_v1.0	gnl|BGIA2|CA_chr1:135053696-135054248	0	5.98259	inf	0.001	0.0261061
Cotton_A_01562_BGI-A2_v1.0	gnl|BGIA2|CA_chr1:135205698-135206067	0	13.2745	inf	0.0005	0.0167011
Cotton_A_01609_BGI-A2_v1.0	gnl|BGIA2|CA_chr1:135526951-135527170	0	67.2918	inf	0.00055	0.0173881
Cotton_A_01642_BGI-A2_v1.0	gnl|BGIA2|CA_chr1:135917918-135918361	0	14.6102	inf	0.00025	0.0112614
Cotton_A_02211_BGI-A2_v1.0	gnl|BGIA2|CA_chr13:129138052-129139170	0	11.0722	inf	0.00035	0.0135771
Cotton_A_02850_BGI-A2_v1.0	gnl|BGIA2|CA_chr8:99122209-99123237	0	4.67643	inf	5e-05	0.00423689
Cotton_A_02907_BGI-A2_v1.0	gnl|BGIA2|CA_chr9:73551647-73551941	0	14.9166	inf	0.0003	0.0124056
Cotton_A_02977_BGI-A2_v1.0	gnl|BGIA2|CA_chr9:72842531-72843800	0	5.87158	inf	0.0001	0.00673485
Cotton_A_03081_BGI-A2_v1.0	gnl|BGIA2|CA_chr13:82355765-82357374	0	7.14162	inf	5e-05	0.00423689
Cotton_A_03525_BGI-A2_v1.0	gnl|BGIA2|CA_chr1:65952504-65953360	0	6.09153	inf	0.0002	0.00979905
Cotton_A_03533_BGI-A2_v1.0	gnl|BGIA2|CA_chr1:66020694-66021762	0	7.02333	inf	0.0004	0.0145095
Cotton_A_03562_BGI-A2_v1.0	gnl|BGIA2|CA_chr1:66419506-66420498	0	6.1582	inf	5e-05	0.00423689
Cotton_A_04830_BGI-A2_v1.0	gnl|BGIA2|CA_chr7:43015921-43016365	0	14.8947	inf	0.00015	0.00888653
Cotton_A_04853_BGI-A2_v1.0	gnl|BGIA2|CA_chr7:42633579-42634115	0	8.38375	inf	0.001	0.0261061
Cotton_A_05329_BGI-A2_v1.0	gnl|BGIA2|CA_chr10:48524097-48527020	0	5.89333	inf	0.0002	0.00979905
Cotton_A_05416_BGI-A2_v1.0	gnl|BGIA2|CA_chr10:49271924-49272158	0	44.0356	inf	0.0003	0.0124056
Cotton_A_05761_BGI-A2_v1.0	gnl|BGIA2|CA_chr3:40705466-40706906	0	14.8275	inf	0.00025	0.0112614
Cotton_A_05804_BGI-A2_v1.0	gnl|BGIA2|CA_chr3:40243315-40246446	0	85.1428	inf	5e-05	0.00423689
Cotton_A_05908_BGI-A2_v1.0	gnl|BGIA2|CA_chr1:140994916-140995477	0	13.6616	inf	0.0001	0.00673485
Cotton_A_05923_BGI-A2_v1.0	gnl|BGIA2|CA_chr1:140849968-140852602	0	5.2192	inf	5e-05	0.00423689
Cotton_A_05952_BGI-A2_v1.0	gnl|BGIA2|CA_chr1:140288182-140288797	0	6.46879	inf	0.0003	0.0124056
Cotton_A_06305_BGI-A2_v1.0	gnl|BGIA2|CA_chr7:91207832-91208042	0	170.029	inf	5e-05	0.00423689
Cotton_A_06383_BGI-A2_v1.0	gnl|BGIA2|CA_chr12:5673686-5674265	0	8.80453	inf	0.0001	0.00673485
Cotton_A_06797_BGI-A2_v1.0	gnl|BGIA2|CA_chr3:52775563-52775992	0	72.6035	inf	0.00055	0.0173881
Cotton_A_07536_BGI-A2_v1.0	gnl|BGIA2|CA_chr11:54227050-54227788	0	6.09388	inf	0.0003	0.0124056
Cotton_A_07546_BGI-A2_v1.0	gnl|BGIA2|CA_chr11:54089630-54090311	0	28.6843	inf	5e-05	0.00423689
Cotton_A_07725_BGI-A2_v1.0	gnl|BGIA2|CA_chr12:114575336-114575984	0	5.42877	inf	0.00025	0.0112614
Cotton_A_07927_BGI-A2_v1.0	gnl|BGIA2|CA_chr6:50308326-50308812	0	20.1809	inf	5e-05	0.00423689
Cotton_A_08114_BGI-A2_v1.0	gnl|BGIA2|CA_chr11:63165495-63165869	0	67.1933	inf	0.00025	0.0112614
Cotton_A_08118_BGI-A2_v1.0	gnl|BGIA2|CA_chr11:63186575-63187094	0	10.349	inf	0.0006	0.0184059
Cotton_A_08324_BGI-A2_v1.0	gnl|BGIA2|CA_chr5:57975728-57975962	0	42.6378	inf	0.00015	0.00888653
Cotton_A_09009_BGI-A2_v1.0	gnl|BGIA2|CA_chr5:10587722-10588571	0	5.1325	inf	0.0002	0.00979905
Cotton_A_09178_BGI-A2_v1.0	gnl|BGIA2|CA_chr13:44481875-44482925	0	5.67156	inf	0.0004	0.0145095
Cotton_A_09369_BGI-A2_v1.0	gnl|BGIA2|CA_chr8:59420852-59422042	0	7.74313	inf	0.0001	0.00673485
Cotton_A_09510_BGI-A2_v1.0	gnl|BGIA2|CA_chr4:55164320-55166232	0	6.54917	inf	5e-05	0.00423689
Cotton_A_09562_BGI-A2_v1.0	gnl|BGIA2|CA_chr1:105161066-105161507	0	15.2472	inf	5e-05	0.00423689
Cotton_A_09640_BGI-A2_v1.0	gnl|BGIA2|CA_chr11:32814990-32816068	0	7.7664	inf	0.0002	0.00979905
Cotton_A_09678_BGI-A2_v1.0	gnl|BGIA2|CA_chr11:33090164-33090380	0	57.1554	inf	0.00035	0.0135771
Cotton_A_09790_BGI-A2_v1.0	gnl|BGIA2|CA_chr3:36714325-36714787	0	10.0142	inf	0.0002	0.00979905
Cotton_A_09896_BGI-A2_v1.0	gnl|BGIA2|CA_chr11:29964077-29966008	0	8.1218	inf	5e-05	0.00423689
Cotton_A_09932_BGI-A2_v1.0	gnl|BGIA2|CA_chr3:15297123-15299407	0	5.51467	inf	0.00015	0.00888653
Cotton_A_09997_BGI-A2_v1.0	gnl|BGIA2|CA_chr3:13927827-13928193	0	9.44326	inf	0.00015	0.00888653
Cotton_A_10001_BGI-A2_v1.0	gnl|BGIA2|CA_chr3:13880911-13881407	0	11.565	inf	0.0005	0.0167011
Cotton_A_10056_BGI-A2_v1.0	gnl|BGIA2|CA_chr8:21055476-21055979	0	20.5636	inf	0.00055	0.0173881
Cotton_A_10059_BGI-A2_v1.0	gnl|BGIA2|CA_chr8:21068722-21070241	0	20.7112	inf	5e-05	0.00423689
Cotton_A_10342_BGI-A2_v1.0	gnl|BGIA2|CA_chr1:848304-849954	0	9.63541	inf	0.00045	0.0156111
Cotton_A_10401_BGI-A2_v1.0	gnl|BGIA2|CA_chr9:69286303-69286573	0	31.0114	inf	0.00015	0.00888653
Cotton_A_10893_BGI-A2_v1.0	gnl|BGIA2|CA_chr6:56722315-56722579	0	27.963	inf	0.0009	0.0243885
Cotton_A_10906_BGI-A2_v1.0	gnl|BGIA2|CA_chr6:56634562-56634793	0	54.1421	inf	0.0002	0.00979905
Cotton_A_11036_BGI-A2_v1.0	gnl|BGIA2|CA_chr10:21523456-21523750	0	76.6984	inf	5e-05	0.00423689
Cotton_A_11236_BGI-A2_v1.0	gnl|BGIA2|CA_chr2:5880533-5880770	0	82.5836	inf	5e-05	0.00423689
Cotton_A_11248_BGI-A2_v1.0	gnl|BGIA2|CA_chr2:5491847-5492559	0	37.9725	inf	5e-05	0.00423689
Cotton_A_11914_BGI-A2_v1.0	gnl|BGIA2|CA_chr3:22049760-22050000	0	951.119	inf	5e-05	0.00423689
Cotton_A_12322_BGI-A2_v1.0	gnl|BGIA2|CA_chr4:23073493-23073889	0	74.2749	inf	5e-05	0.00423689
Cotton_A_12430_BGI-A2_v1.0	gnl|BGIA2|CA_chr11:8737151-8737480	0	85.3696	inf	0.0007	0.0205585
Cotton_A_12497_BGI-A2_v1.0	gnl|BGIA2|CA_chr4:66238546-66239869	0	6.64473	inf	5e-05	0.00423689
Cotton_A_12600_BGI-A2_v1.0	gnl|BGIA2|CA_chr3:37752684-37753702	0	22.4546	inf	0.0002	0.00979905
Cotton_A_12643_BGI-A2_v1.0	gnl|BGIA2|CA_chr3:38353939-38356074	0	6.74672	inf	5e-05	0.00423689
Cotton_A_12756_BGI-A2_v1.0	gnl|BGIA2|CA_chr7:40853952-40854422	0	14.2711	inf	0.0002	0.00979905
Cotton_A_12813_BGI-A2_v1.0	gnl|BGIA2|CA_chr13:101977511-101978037	0	21.3711	inf	0.0003	0.0124056
Cotton_A_12867_BGI-A2_v1.0	gnl|BGIA2|CA_chr13:101029907-101030480	0	35.0501	inf	0.0002	0.00979905
Cotton_A_13331_BGI-A2_v1.0	gnl|BGIA2|CA_chr1:70380404-70382478	0	6.6231	inf	5e-05	0.00423689
Cotton_A_13364_BGI-A2_v1.0	gnl|BGIA2|CA_chr6:99299818-99300922	0	6.54622	inf	5e-05	0.00423689
Cotton_A_13456_BGI-A2_v1.0	gnl|BGIA2|CA_chr11:76364668-76366621	0	9.05477	inf	0.0004	0.0145095
Cotton_A_13471_BGI-A2_v1.0	gnl|BGIA2|CA_chr11:76616899-76617787	0	4.9454	inf	0.00035	0.0135771
Cotton_A_14072_BGI-A2_v1.0	gnl|BGIA2|CA_chr12:123993277-123993967	0	13.0568	inf	0.00025	0.0112614
Cotton_A_14277_BGI-A2_v1.0	gnl|BGIA2|CA_chr7:19389420-19391124	0	16.8287	inf	5e-05	0.00423689
Cotton_A_14553_BGI-A2_v1.0	gnl|BGIA2|CA_chr3:23485973-23486201	0	67.6203	inf	0.00025	0.0112614
Cotton_A_14759_BGI-A2_v1.0	gnl|BGIA2|CA_chr11:103749300-103750116	0	6.60045	inf	0.0004	0.0145095
Cotton_A_15125_BGI-A2_v1.0	gnl|BGIA2|CA_chr7:100024236-100024641	0	14.1527	inf	0.00045	0.0156111
Cotton_A_15352_BGI-A2_v1.0	gnl|BGIA2|CA_chr2:20388165-20390315	0	4.71613	inf	5e-05	0.00423689
Cotton_A_15490_BGI-A2_v1.0	gnl|BGIA2|CA_chr4:57429174-57430775	0	13.3532	inf	0.0003	0.0124056
Cotton_A_15758_BGI-A2_v1.0	gnl|BGIA2|CA_chr13:71782144-71782483	0	18.7911	inf	0.0002	0.00979905
Cotton_A_15831_BGI-A2_v1.0	gnl|BGIA2|CA_chr6:32638730-32639368	0	27.0954	inf	0.00045	0.0156111
Cotton_A_15885_BGI-A2_v1.0	gnl|BGIA2|CA_chr13:66856206-66856638	0	8.16158	inf	0.0007	0.0205585
Cotton_A_15989_BGI-A2_v1.0	gnl|BGIA2|CA_chr12:138242138-138242471	0	19.6009	inf	0.0002	0.00979905
Cotton_A_16080_BGI-A2_v1.0	gnl|BGIA2|CA_chr7:66964697-66968685	0	14.1253	inf	5e-05	0.00423689
Cotton_A_16210_BGI-A2_v1.0	gnl|BGIA2|CA_chr12:17931219-17932841	0	5.97768	inf	0.00015	0.00888653
Cotton_A_16241_BGI-A2_v1.0	gnl|BGIA2|CA_chr12:17459884-17460307	0	16.7649	inf	5e-05	0.00423689
Cotton_A_16389_BGI-A2_v1.0	gnl|BGIA2|CA_chr9:51341790-51342294	0	18.9899	inf	5e-05	0.00423689
Cotton_A_16610_BGI-A2_v1.0	gnl|BGIA2|CA_chr11:64079748-64081420	0	13.0742	inf	5e-05	0.00423689
Cotton_A_16663_BGI-A2_v1.0	gnl|BGIA2|CA_chr10:8103950-8104202	0	41.3252	inf	0.0002	0.00979905
Cotton_A_16827_BGI-A2_v1.0	gnl|BGIA2|CA_chr3:10629192-10629528	0	51.0156	inf	5e-05	0.00423689
Cotton_A_17126_BGI-A2_v1.0	gnl|BGIA2|CA_chr7:110902184-110902439	0	35.0996	inf	0.00055	0.0173881
Cotton_A_17353_BGI-A2_v1.0	gnl|BGIA2|CA_chr9:31079451-31079806	0	73.3536	inf	0.0002	0.00979905
Cotton_A_17386_BGI-A2_v1.0	gnl|BGIA2|CA_chr9:30571609-30572005	0	35.8226	inf	5e-05	0.00423689
Cotton_A_17415_BGI-A2_v1.0	gnl|BGIA2|CA_chr8:28105314-28105593	0	34.8316	inf	0.00045	0.0156111
Cotton_A_17591_BGI-A2_v1.0	gnl|BGIA2|CA_chr12:46317685-46317841	0	191.039	inf	0.0003	0.0124056
Cotton_A_17830_BGI-A2_v1.0	gnl|BGIA2|CA_chr7:107487447-107487705	0	41.43	inf	0.0011	0.027568
Cotton_A_18117_BGI-A2_v1.0	gnl|BGIA2|CA_chr4:48054723-48054900	0	239.274	inf	5e-05	0.00423689
Cotton_A_18363_BGI-A2_v1.0	gnl|BGIA2|CA_chr11:96125962-96126196	0	83.2168	inf	0.0001	0.00673485
Cotton_A_18426_BGI-A2_v1.0	gnl|BGIA2|CA_chr3:91578451-91579864	0	5.30392	inf	0.0001	0.00673485
Cotton_A_18539_BGI-A2_v1.0	gnl|BGIA2|CA_chr7:61360820-61361175	0	54.0986	inf	0.00015	0.00888653
Cotton_A_18568_BGI-A2_v1.0	gnl|BGIA2|CA_chr7:62008094-62008430	0	19.6038	inf	0.00085	0.0235269
Cotton_A_19040_BGI-A2_v1.0	gnl|BGIA2|CA_chr12:49777079-49777295	0	77.452	inf	0.00035	0.0135771
Cotton_A_19220_BGI-A2_v1.0	gnl|BGIA2|CA_chr1:49171811-49172324	0	12.8843	inf	0.0002	0.00979905
Cotton_A_19283_BGI-A2_v1.0	gnl|BGIA2|CA_chr5:30518641-30518923	0	30.054	inf	0.0002	0.00979905
Cotton_A_19445_BGI-A2_v1.0	gnl|BGIA2|CA_chr1:125051553-125052199	0	32.286	inf	0.0006	0.0184059
Cotton_A_19494_BGI-A2_v1.0	gnl|BGIA2|CA_chr10:22407443-22407848	0	29.755	inf	0.0001	0.00673485
Cotton_A_19647_BGI-A2_v1.0	gnl|BGIA2|CA_chr1:85979599-85980779	0	4.7535	inf	0.0002	0.00979905
Cotton_A_19714_BGI-A2_v1.0	gnl|BGIA2|CA_chr5:42350266-42350536	0	34.2931	inf	0.0003	0.0124056
Cotton_A_19741_BGI-A2_v1.0	gnl|BGIA2|CA_chr13:63164398-63164656	0	46.7505	inf	5e-05	0.00423689
Cotton_A_19771_BGI-A2_v1.0	gnl|BGIA2|CA_chr11:35498225-35498925	0	8.18233	inf	0.0005	0.0167011
Cotton_A_19802_BGI-A2_v1.0	gnl|BGIA2|CA_chr11:35215689-35216141	0	16.709	inf	5e-05	0.00423689
Cotton_A_20013_BGI-A2_v1.0	gnl|BGIA2|CA_chr8:81475750-81475996	0	32.5435	inf	0.0007	0.0205585
Cotton_A_20425_BGI-A2_v1.0	gnl|BGIA2|CA_chr8:79389237-79389528	0	22.3127	inf	0.00055	0.0173881
Cotton_A_20504_BGI-A2_v1.0	gnl|BGIA2|CA_chr1:58760388-58760838	0	8.49735	inf	0.00025	0.0112614
Cotton_A_20645_BGI-A2_v1.0	gnl|BGIA2|CA_chr4:56406953-56407927	0	6.1276	inf	0.0002	0.00979905
Cotton_A_20759_BGI-A2_v1.0	gnl|BGIA2|CA_chr10:10219073-10219931	0	5.56809	inf	5e-05	0.00423689
Cotton_A_20921_BGI-A2_v1.0	gnl|BGIA2|CA_chr6:19771903-19772116	0	82.0528	inf	0.0002	0.00979905
Cotton_A_21039_BGI-A2_v1.0	gnl|BGIA2|CA_chr6:34890488-34890752	0	26.0833	inf	0.00045	0.0156111
Cotton_A_21491_BGI-A2_v1.0	gnl|BGIA2|CA_chr4:9410699-9418467	0	4.41402	inf	5e-05	0.00423689
Cotton_A_21526_BGI-A2_v1.0	gnl|BGIA2|CA_chr5:54467553-54468414	0	4.97639	inf	0.0002	0.00979905
Cotton_A_21572_BGI-A2_v1.0	gnl|BGIA2|CA_chr13:4211587-4213176	0	9.35448	inf	0.0001	0.00673485
Cotton_A_21586_BGI-A2_v1.0	gnl|BGIA2|CA_chr13:4491677-4492343	0	5.2225	inf	0.00095	0.0253121
Cotton_A_21740_BGI-A2_v1.0	gnl|BGIA2|CA_chr2:34258399-34258846	0	22.1777	inf	5e-05	0.00423689
Cotton_A_22047_BGI-A2_v1.0	gnl|BGIA2|CA_chr6:88493731-88495908	0	32.3062	inf	0.0007	0.0205585
Cotton_A_22252_BGI-A2_v1.0	gnl|BGIA2|CA_chr8:26724088-26725867	0	21.4666	inf	0.0001	0.00673485
Cotton_A_22462_BGI-A2_v1.0	gnl|BGIA2|CA_chr10:37348254-37349031	0	8.01374	inf	0.0002	0.00979905
Cotton_A_22763_BGI-A2_v1.0	gnl|BGIA2|CA_chr4:97225304-97225757	0	6.04602	inf	0.0006	0.0184059
Cotton_A_22782_BGI-A2_v1.0	gnl|BGIA2|CA_chr7:70579987-70582063	0	12.8106	inf	0.0002	0.00979905
Cotton_A_22826_BGI-A2_v1.0	gnl|BGIA2|CA_chr5:46872946-46873207	0	37.4313	inf	0.0002	0.00979905
Cotton_A_23231_BGI-A2_v1.0	gnl|BGIA2|CA_chr4:135753834-135754728	0	6.13049	inf	0.00055	0.0173881
Cotton_A_23382_BGI-A2_v1.0	gnl|BGIA2|CA_chr13:67892934-67894351	0	5.18075	inf	0.0004	0.0145095
Cotton_A_23602_BGI-A2_v1.0	gnl|BGIA2|CA_chr1:56223211-56223742	0	5.7946	inf	0.0007	0.0205585
Cotton_A_23866_BGI-A2_v1.0	gnl|BGIA2|CA_chr7:72459920-72460622	0	5.90035	inf	0.00055	0.0173881
Cotton_A_23967_BGI-A2_v1.0	gnl|BGIA2|CA_chr3:63458159-63460111	0	4.61524	inf	5e-05	0.00423689
Cotton_A_24194_BGI-A2_v1.0	gnl|BGIA2|CA_chr9:18951213-18951453	0	57.7257	inf	0.0001	0.00673485
Cotton_A_24422_BGI-A2_v1.0	gnl|BGIA2|CA_chr9:85263105-85265354	0	6.6157	inf	0.0001	0.00673485
Cotton_A_24607_BGI-A2_v1.0	gnl|BGIA2|CA_chr6:31831092-31831581	0	13.7468	inf	0.0002	0.00979905
Cotton_A_24652_BGI-A2_v1.0	gnl|BGIA2|CA_chr9:92257179-92258702	0	14.1067	inf	0.0005	0.0167011
Cotton_A_24942_BGI-A2_v1.0	gnl|BGIA2|CA_chr12:128999673-129001508	0	7.37371	inf	0.00055	0.0173881
Cotton_A_25050_BGI-A2_v1.0	gnl|BGIA2|CA_chr11:28289454-28293510	0	7.63006	inf	0.0001	0.00673485
Cotton_A_25175_BGI-A2_v1.0	gnl|BGIA2|CA_chr4:76125283-76126349	0	5.47976	inf	0.00025	0.0112614
Cotton_A_25252_BGI-A2_v1.0	gnl|BGIA2|CA_chr8:94937544-94937793	0	31.6187	inf	0.0007	0.0205585
Cotton_A_25301_BGI-A2_v1.0	gnl|BGIA2|CA_chr5:59033226-59035673	0	5.26602	inf	0.0002	0.00979905
Cotton_A_25591_BGI-A2_v1.0	gnl|BGIA2|CA_chr10:18511595-18512354	0	7.66213	inf	0.0005	0.0167011
Cotton_A_25612_BGI-A2_v1.0	gnl|BGIA2|CA_chr11:23095811-23096744	0	51.6229	inf	5e-05	0.00423689
Cotton_A_25765_BGI-A2_v1.0	gnl|BGIA2|CA_chr8:5382004-5382259	0	75.8163	inf	0.00015	0.00888653
Cotton_A_25789_BGI-A2_v1.0	gnl|BGIA2|CA_chr6:100414625-100414901	0	60.5032	inf	5e-05	0.00423689
Cotton_A_25955_BGI-A2_v1.0	gnl|BGIA2|CA_chr11:12366645-12368257	0	8.04132	inf	0.00035	0.0135771
Cotton_A_26012_BGI-A2_v1.0	gnl|BGIA2|CA_chr3:98573493-98574093	0	9.36326	inf	0.0004	0.0145095
Cotton_A_26034_BGI-A2_v1.0	gnl|BGIA2|CA_chr12:122010406-122010958	0	6.77944	inf	0.0003	0.0124056
Cotton_A_26067_BGI-A2_v1.0	gnl|BGIA2|CA_chr7:116756931-116757378	0	12.78	inf	0.0002	0.00979905
Cotton_A_26690_BGI-A2_v1.0	gnl|BGIA2|CA_chr7:92552697-92554224	0	15.7533	inf	5e-05	0.00423689
Cotton_A_26703_BGI-A2_v1.0	gnl|BGIA2|CA_chr2:85478865-85481546	0	7.94971	inf	5e-05	0.00423689
Cotton_A_27027_BGI-A2_v1.0	gnl|BGIA2|CA_chr1:109825591-109825876	0	40.871	inf	5e-05	0.00423689
Cotton_A_27694_BGI-A2_v1.0	gnl|BGIA2|CA_chr6:58307503-58308685	0	4.86166	inf	5e-05	0.00423689
Cotton_A_27926_BGI-A2_v1.0	gnl|BGIA2|CA_chr13:3250127-3250457	0	34.4373	inf	0.0003	0.0124056
Cotton_A_28038_BGI-A2_v1.0	gnl|BGIA2|CA_chr4:133833380-133833566	0	118.147	inf	0.0003	0.0124056
Cotton_A_28066_BGI-A2_v1.0	gnl|BGIA2|CA_chr4:114201047-114201616	0	20.261	inf	0.0002	0.00979905
Cotton_A_28077_BGI-A2_v1.0	gnl|BGIA2|CA_chr4:113389839-113390430	0	5.80935	inf	0.00055	0.0173881
Cotton_A_28221_BGI-A2_v1.0	gnl|BGIA2|CA_chr13:109047141-109047492	0	28.7267	inf	0.0002	0.00979905
Cotton_A_28299_BGI-A2_v1.0	gnl|BGIA2|CA_chr8:55840879-55841197	0	26.3149	inf	0.0001	0.00673485
Cotton_A_28306_BGI-A2_v1.0	gnl|BGIA2|CA_chr8:55873647-55874798	0	9.33495	inf	5e-05	0.00423689
Cotton_A_28427_BGI-A2_v1.0	gnl|BGIA2|CA_chr7:39978493-39980809	0	6.89586	inf	5e-05	0.00423689
Cotton_A_28442_BGI-A2_v1.0	gnl|BGIA2|CA_chr7:51357037-51358823	0	12.705	inf	5e-05	0.00423689
Cotton_A_28497_BGI-A2_v1.0	gnl|BGIA2|CA_chr6:81851270-81852628	0	18.5611	inf	0.00055	0.0173881
Cotton_A_28542_BGI-A2_v1.0	gnl|BGIA2|CA_chr3:55499627-55499999	0	13.6281	inf	0.00055	0.0173881
Cotton_A_28564_BGI-A2_v1.0	gnl|BGIA2|CA_chr7:59243465-59243948	0	9.26818	inf	0.0002	0.00979905
Cotton_A_28793_BGI-A2_v1.0	gnl|BGIA2|CA_chr9:4853765-4854355	0	20.6091	inf	0.0003	0.0124056
Cotton_A_28912_BGI-A2_v1.0	gnl|BGIA2|CA_chr10:92550885-92551179	0	41.6907	inf	0.0002	0.00979905
Cotton_A_28992_BGI-A2_v1.0	gnl|BGIA2|CA_chr11:2585866-2586211	0	18.0407	inf	0.0002	0.00979905
Cotton_A_29098_BGI-A2_v1.0	gnl|BGIA2|CA_chr6:72456784-72458465	0	32.861	inf	0.00025	0.0112614
Cotton_A_29544_BGI-A2_v1.0	gnl|BGIA2|CA_chr5:44666278-44667192	0	26.9884	inf	0.00055	0.0173881
Cotton_A_29772_BGI-A2_v1.0	gnl|BGIA2|CA_chr13:92047203-92047942	0	10.7962	inf	0.00025	0.0112614
Cotton_A_29785_BGI-A2_v1.0	gnl|BGIA2|CA_chr13:92434519-92434909	0	12.2566	inf	0.00025	0.0112614
Cotton_A_30074_BGI-A2_v1.0	gnl|BGIA2|CA_chr12:10550547-10551283	0	5.90553	inf	0.00055	0.0173881
Cotton_A_30331_BGI-A2_v1.0	gnl|BGIA2|CA_chr8:69978684-69979836	0	5.44804	inf	0.0004	0.0145095
Cotton_A_30374_BGI-A2_v1.0	gnl|BGIA2|CA_chr2:16168065-16168743	0	5.81196	inf	0.0001	0.00673485
Cotton_A_30413_BGI-A2_v1.0	gnl|BGIA2|CA_chr1:42127845-42128301	0	13.2235	inf	0.00025	0.0112614
Cotton_A_30462_BGI-A2_v1.0	gnl|BGIA2|CA_chr10:112006139-112006540	0	20.8331	inf	0.0006	0.0184059
Cotton_A_30465_BGI-A2_v1.0	gnl|BGIA2|CA_chr10:112165320-112167619	0	8.18898	inf	0.0002	0.00979905
Cotton_A_30607_BGI-A2_v1.0	gnl|BGIA2|CA_chr11:10717306-10717603	0	26.1299	inf	0.0002	0.00979905
Cotton_A_30669_BGI-A2_v1.0	gnl|BGIA2|CA_chr1:36151276-36151549	0	96.0763	inf	5e-05	0.00423689
Cotton_A_30892_BGI-A2_v1.0	gnl|BGIA2|CA_chr8:51192936-51193290	0	28.8302	inf	0.0003	0.0124056
Cotton_A_31511_BGI-A2_v1.0	gnl|BGIA2|CA_chr4:101150244-101151701	0	5.18766	inf	0.00015	0.00888653
Cotton_A_31616_BGI-A2_v1.0	gnl|BGIA2|CA_chr11:58461032-58461218	0	175.176	inf	0.0001	0.00673485
Cotton_A_31726_BGI-A2_v1.0	gnl|BGIA2|CA_chr12:133521488-133523819	0	7.0154	inf	0.0001	0.00673485
Cotton_A_31801_BGI-A2_v1.0	gnl|BGIA2|CA_chr11:97286516-97286834	0	16.2831	inf	0.0003	0.0124056
Cotton_A_31848_BGI-A2_v1.0	gnl|BGIA2|CA_chr13:143459533-143460050	0	25.4479	inf	0.0002	0.00979905
Cotton_A_32187_BGI-A2_v1.0	gnl|BGIA2|CA_chr6:110092863-110093292	0	12.9233	inf	0.00055	0.0173881
Cotton_A_32388_BGI-A2_v1.0	gnl|BGIA2|CA_chr8:14247829-14248523	0	44.667	inf	5e-05	0.00423689
Cotton_A_32424_BGI-A2_v1.0	gnl|BGIA2|CA_chr13:63896194-63896656	0	14.6389	inf	0.00015	0.00888653
Cotton_A_32545_BGI-A2_v1.0	gnl|BGIA2|CA_chr4:42490371-42492260	0	7.04856	inf	0.00035	0.0135771
Cotton_A_32927_BGI-A2_v1.0	gnl|BGIA2|CA_chr9:14222940-14223381	0	9.42727	inf	0.0002	0.00979905
Cotton_A_33208_BGI-A2_v1.0	gnl|BGIA2|CA_chr1:68757325-68757803	0	10.0689	inf	0.00025	0.0112614
Cotton_A_33351_BGI-A2_v1.0	gnl|BGIA2|CA_chr4:79293587-79294172	0	8.4326	inf	0.0004	0.0145095
Cotton_A_33683_BGI-A2_v1.0	gnl|BGIA2|CA_chr9:14930351-14931561	0	4.93161	inf	0.00025	0.0112614
Cotton_A_33731_BGI-A2_v1.0	gnl|BGIA2|CA_chr2:79258479-79258872	0	13.6073	inf	0.0002	0.00979905
Cotton_A_33870_BGI-A2_v1.0	gnl|BGIA2|CA_chr9:86905477-86907315	0	20.8127	inf	0.0001	0.00673485
Cotton_A_34018_BGI-A2_v1.0	gnl|BGIA2|CA_chr8:60661820-60662720	0	5.23331	inf	0.0002	0.00979905
Cotton_A_34231_BGI-A2_v1.0	gnl|BGIA2|CA_chr13:118438599-118440755	0	5.5069	inf	5e-05	0.00423689
Cotton_A_34256_BGI-A2_v1.0	gnl|BGIA2|CA_chr4:120630533-120630977	0	11.9953	inf	0.00085	0.0235269
Cotton_A_34646_BGI-A2_v1.0	gnl|BGIA2|CA_chr9:96510737-96512693	0	12.6946	inf	0.0001	0.00673485
Cotton_A_34728_BGI-A2_v1.0	gnl|BGIA2|CA_chr10:72366936-72367173	0	24.5614	inf	0.00105	0.0268686
Cotton_A_34917_BGI-A2_v1.0	gnl|BGIA2|CA_chr7:94571479-94573667	0	4.6606	inf	5e-05	0.00423689
Cotton_A_35031_BGI-A2_v1.0	gnl|BGIA2|CA_chr13:102658188-102658665	0	8.58723	inf	0.00025	0.0112614
Cotton_A_35086_BGI-A2_v1.0	gnl|BGIA2|CA_chr11:70725799-70729755	0	5.56667	inf	5e-05	0.00423689
Cotton_A_35199_BGI-A2_v1.0	gnl|BGIA2|CA_chr11:92480100-92480328	0	93.8568	inf	0.0004	0.0145095
Cotton_A_35379_BGI-A2_v1.0	gnl|BGIA2|CA_chr7:84451276-84452101	0	6.20556	inf	0.0004	0.0145095
Cotton_A_35544_BGI-A2_v1.0	gnl|BGIA2|CA_chr4:30061868-30062153	0	26.5407	inf	0.0003	0.0124056
Cotton_A_35556_BGI-A2_v1.0	gnl|BGIA2|CA_chr4:39193419-39193722	0	29.9993	inf	0.0004	0.0145095
Cotton_A_35604_BGI-A2_v1.0	gnl|BGIA2|CA_chr12:124780834-124781158	0	12.4029	inf	0.0011	0.027568
Cotton_A_35641_BGI-A2_v1.0	gnl|BGIA2|CA_chr11:101498556-101498724	0	103.24	inf	0.001	0.0261061
Cotton_A_36343_BGI-A2_v1.0	gnl|BGIA2|CA_chr13:105947425-105947959	0	5.87705	inf	0.00065	0.019677
Cotton_A_36344_BGI-A2_v1.0	gnl|BGIA2|CA_chr13:105929037-105929289	0	68.4334	inf	0.0004	0.0145095
Cotton_A_36774_BGI-A2_v1.0	gnl|BGIA2|CA_chr6:54753515-54756957	0	6.9934	inf	0.0002	0.00979905
Cotton_A_36811_BGI-A2_v1.0	gnl|BGIA2|CA_chr10:111633180-111633974	0	8.63522	inf	0.00055	0.0173881
Cotton_A_36882_BGI-A2_v1.0	gnl|BGIA2|CA_chr11:84910775-84911387	0	7.63006	inf	0.0001	0.00673485
Cotton_A_36926_BGI-A2_v1.0	gnl|BGIA2|CA_chr10:37450376-37450724	0	17.6859	inf	0.0002	0.00979905
Cotton_A_37039_BGI-A2_v1.0	gnl|BGIA2|CA_chr6:61915034-61915268	0	47.4581	inf	0.0002	0.00979905
Cotton_A_37385_BGI-A2_v1.0	gnl|BGIA2|CA_chr3:86549939-86550916	0	6.7132	inf	5e-05	0.00423689
Cotton_A_37501_BGI-A2_v1.0	gnl|BGIA2|CA_chr2:38405930-38406243	0	73.3244	inf	0.0006	0.0184059
Cotton_A_37807_BGI-A2_v1.0	gnl|BGIA2|CA_chr3:60719429-60720903	0	21.4248	inf	0.00025	0.0112614
Cotton_A_37932_BGI-A2_v1.0	gnl|BGIA2|CA_chr7:98235810-98238652	0	5.2343	inf	0.0003	0.0124056
Cotton_A_38254_BGI-A2_v1.0	gnl|BGIA2|CA_chr12:83419738-83419990	0	46.8842	inf	0.0002	0.00979905
Cotton_A_38350_BGI-A2_v1.0	gnl|BGIA2|CA_chr10:113964368-113964782	0	12.2707	inf	0.0002	0.00979905
Cotton_A_38378_BGI-A2_v1.0	gnl|BGIA2|CA_chr12:100100579-100100825	0	86.1122	inf	5e-05	0.00423689
Cotton_A_38475_BGI-A2_v1.0	gnl|BGIA2|CA_chr4:105063036-105063438	0	13.0011	inf	0.0002	0.00979905
Cotton_A_38476_BGI-A2_v1.0	gnl|BGIA2|CA_chr4:105066713-105074720	0	7.14881	inf	0.00035	0.0135771
Cotton_A_38630_BGI-A2_v1.0	gnl|BGIA2|CA_chr1:120143224-120143808	0	20.8862	inf	5e-05	0.00423689
Cotton_A_38700_BGI-A2_v1.0	gnl|BGIA2|CA_chr13:9607985-9608222	0	50.0009	inf	0.0002	0.00979905
Cotton_A_38772_BGI-A2_v1.0	gnl|BGIA2|CA_chr8:2466570-2467370	0	17.3203	inf	0.00035	0.0135771
Cotton_A_38797_BGI-A2_v1.0	gnl|BGIA2|CA_chr5:38090924-38091221	0	24.3802	inf	0.0003	0.0124056
Cotton_A_38947_BGI-A2_v1.0	gnl|BGIA2|CA_chr13:8516645-8517682	0	6.41813	inf	5e-05	0.00423689
Cotton_A_39004_BGI-A2_v1.0	gnl|BGIA2|CA_chr8:42172245-42172707	0	17.0453	inf	0.001	0.0261061
Cotton_A_39333_BGI-A2_v1.0	gnl|BGIA2|CA_chr13:6963226-6963835	0	6.54102	inf	0.00025	0.0112614
Cotton_A_39519_BGI-A2_v1.0	gnl|BGIA2|CA_chr4:70557650-70558471	0	23.6445	inf	0.00025	0.0112614
Cotton_A_39662_BGI-A2_v1.0	gnl|BGIA2|CA_chr6:84043817-84044021	0	69.4237	inf	0.00015	0.00888653
Cotton_A_39703_BGI-A2_v1.0	gnl|BGIA2|CA_chr2:21306441-21306663	0	40.914	inf	0.0006	0.0184059
Cotton_A_39728_BGI-A2_v1.0	gnl|BGIA2|CA_chr7:23152602-23153064	0	10.4085	inf	0.0005	0.0167011
Cotton_A_39926_BGI-A2_v1.0	gnl|BGIA2|CA_chr13:65767472-65767736	0	34.4372	inf	0.0003	0.0124056
Cotton_A_40207_BGI-A2_v1.0	gnl|BGIA2|CA_chr8:11266115-11267356	0	8.95301	inf	5e-05	0.00423689
Cotton_A_40238_BGI-A2_v1.0	gnl|BGIA2|CA_chr12:116759117-116759372	0	28.3814	inf	0.0007	0.0205585
Cotton_A_40443_BGI-A2_v1.0	gnl|BGIA2|CA_chr1:79507831-79508182	0	13.9396	inf	0.00085	0.0235269
Cotton_A_40507_BGI-A2_v1.0	gnl|BGIA2|CA_chr12:110588079-110588493	0	13.1839	inf	0.00015	0.00888653
Cotton_A_40561_BGI-A2_v1.0	gnl|BGIA2|CA_chr5:11136917-11137184	0	52.3407	inf	0.0002	0.00979905
Cotton_A_40652_BGI-A2_v1.0	gnl|BGIA2|CA_chr12:70463870-70464488	0	26.805	inf	5e-05	0.00423689
Cotton_A_40862_BGI-A2_v1.0	gnl|BGIA2|CA_chr2:51297038-51297416	0	28.1568	inf	0.00015	0.00888653
Cotton_A_00289_BGI-A2_v1.0	gnl|BGIA2|CA_chr2:70409626-70410691	7.89362	0	-inf	0.00025	0.0112614
Cotton_A_00854_BGI-A2_v1.0	gnl|BGIA2|CA_chr13:73152728-73153227	9.49784	0	-inf	0.00195	0.041651
Cotton_A_01354_BGI-A2_v1.0	gnl|BGIA2|CA_chr6:120720050-120720365	17.3859	0	-inf	0.0008	0.0224739
Cotton_A_01355_BGI-A2_v1.0	gnl|BGIA2|CA_chr6:120718663-120719306	6.7507	0	-inf	0.0016	0.0362737
Cotton_A_01360_BGI-A2_v1.0	gnl|BGIA2|CA_chr6:120685388-120686399	6.52199	0	-inf	5e-05	0.00423689
Cotton_A_01555_BGI-A2_v1.0	gnl|BGIA2|CA_chr1:135126806-135129576	4.73036	0	-inf	0.00045	0.0156111
Cotton_A_01615_BGI-A2_v1.0	gnl|BGIA2|CA_chr1:135600823-135603909	6.42441	0	-inf	0.0011	0.027568
Cotton_A_01712_BGI-A2_v1.0	gnl|BGIA2|CA_chr11:78122993-78124647	20.2263	0	-inf	5e-05	0.00423689
Cotton_A_02151_BGI-A2_v1.0	gnl|BGIA2|CA_chr13:127524414-127525853	11.5038	0	-inf	5e-05	0.00423689
Cotton_A_02278_BGI-A2_v1.0	gnl|BGIA2|CA_chr13:131104537-131104786	40.8155	0	-inf	0.00075	0.0216276
Cotton_A_02388_BGI-A2_v1.0	gnl|BGIA2|CA_chr11:21839945-21842346	7.82228	0	-inf	0.0003	0.0124056
Cotton_A_02946_BGI-A2_v1.0	gnl|BGIA2|CA_chr9:73124814-73126047	10.7856	0	-inf	5e-05	0.00423689
Cotton_A_03048_BGI-A2_v1.0	gnl|BGIA2|CA_chr13:82014339-82018032	14.2054	0	-inf	5e-05	0.00423689
Cotton_A_03097_BGI-A2_v1.0	gnl|BGIA2|CA_chr13:82654606-82654846	64.3806	0	-inf	0.0008	0.0224739
Cotton_A_03326_BGI-A2_v1.0	gnl|BGIA2|CA_chr3:29240019-29244196	9.74144	0	-inf	0.00045	0.0156111
Cotton_A_03392_BGI-A2_v1.0	gnl|BGIA2|CA_chr12:25092373-25093803	11.9108	0	-inf	5e-05	0.00423689
Cotton_A_03634_BGI-A2_v1.0	gnl|BGIA2|CA_chr1:67037860-67039882	10.0895	0	-inf	5e-05	0.00423689
Cotton_A_03708_BGI-A2_v1.0	gnl|BGIA2|CA_chr4:52779994-52783972	5.21898	0	-inf	0.0002	0.00979905
Cotton_A_03906_BGI-A2_v1.0	gnl|BGIA2|CA_chr9:61741641-61742363	8.60554	0	-inf	0.0006	0.0184059
Cotton_A_04307_BGI-A2_v1.0	gnl|BGIA2|CA_chr5:26258697-26260539	8.39993	0	-inf	5e-05	0.00423689
Cotton_A_04520_BGI-A2_v1.0	gnl|BGIA2|CA_chr6:105037379-105038451	4.84541	0	-inf	0.0005	0.0167011
Cotton_A_04957_BGI-A2_v1.0	gnl|BGIA2|CA_chr7:14122025-14122394	12.451	0	-inf	0.0006	0.0184059
Cotton_A_05282_BGI-A2_v1.0	gnl|BGIA2|CA_chr12:48548499-48552560	6.88683	0	-inf	5e-05	0.00423689
Cotton_A_05780_BGI-A2_v1.0	gnl|BGIA2|CA_chr3:40540198-40542382	46.1166	0	-inf	0.0008	0.0224739
Cotton_A_05951_BGI-A2_v1.0	gnl|BGIA2|CA_chr1:140328623-140330499	11.4932	0	-inf	5e-05	0.00423689
Cotton_A_05964_BGI-A2_v1.0	gnl|BGIA2|CA_chr1:140010369-140011871	38.0811	0	-inf	0.00195	0.041651
Cotton_A_05973_BGI-A2_v1.0	gnl|BGIA2|CA_chr1:139921786-139923769	8.06965	0	-inf	0.00035	0.0135771
Cotton_A_06001_BGI-A2_v1.0	gnl|BGIA2|CA_chr12:93382365-93383032	7.6169	0	-inf	0.00055	0.0173881
Cotton_A_06112_BGI-A2_v1.0	gnl|BGIA2|CA_chr6:67305724-67306741	6.6504	0	-inf	5e-05	0.00423689
Cotton_A_06323_BGI-A2_v1.0	gnl|BGIA2|CA_chr7:90859548-90861685	5.41798	0	-inf	5e-05	0.00423689
Cotton_A_06359_BGI-A2_v1.0	gnl|BGIA2|CA_chr12:5878145-5880314	5.50684	0	-inf	0.0003	0.0124056
Cotton_A_06723_BGI-A2_v1.0	gnl|BGIA2|CA_chr3:51963832-51964345	4.65078	0	-inf	0.0019	0.0410067
Cotton_A_07520_BGI-A2_v1.0	gnl|BGIA2|CA_chr9:49822898-49824166	4.8532	0	-inf	0.00025	0.0112614
Cotton_A_07573_BGI-A2_v1.0	gnl|BGIA2|CA_chr11:53845237-53846327	10.9284	0	-inf	5e-05	0.00423689
Cotton_A_08443_BGI-A2_v1.0	gnl|BGIA2|CA_chr12:1120761-1121333	20.9306	0	-inf	0.00175	0.038823
Cotton_A_09421_BGI-A2_v1.0	gnl|BGIA2|CA_chr8:60581678-60582473	22.8661	0	-inf	5e-05	0.00423689
Cotton_A_09780_BGI-A2_v1.0	gnl|BGIA2|CA_chr3:36457321-36457955	13.483	0	-inf	0.0004	0.0145095
Cotton_A_09782_BGI-A2_v1.0	gnl|BGIA2|CA_chr3:36549990-36551343	9.02397	0	-inf	5e-05	0.00423689
Cotton_A_10417_BGI-A2_v1.0	gnl|BGIA2|CA_chr9:69463527-69470503	10.0407	0	-inf	0.0004	0.0145095
Cotton_A_10924_BGI-A2_v1.0	gnl|BGIA2|CA_chr4:103896864-103897401	8.675	0	-inf	0.00015	0.00888653
Cotton_A_10964_BGI-A2_v1.0	gnl|BGIA2|CA_chr4:104344397-104346226	28.0444	0	-inf	5e-05	0.00423689
Cotton_A_11306_BGI-A2_v1.0	gnl|BGIA2|CA_chr10:19167132-19167714	17.3996	0	-inf	5e-05	0.00423689
Cotton_A_11625_BGI-A2_v1.0	gnl|BGIA2|CA_chr7:50278903-50279419	10.2453	0	-inf	0.0003	0.0124056
Cotton_A_11654_BGI-A2_v1.0	gnl|BGIA2|CA_chr7:50003774-50005514	6.17936	0	-inf	5e-05	0.00423689
Cotton_A_11657_BGI-A2_v1.0	gnl|BGIA2|CA_chr7:49971752-49973451	9.59236	0	-inf	5e-05	0.00423689
Cotton_A_11686_BGI-A2_v1.0	gnl|BGIA2|CA_chr7:49627586-49628061	23.5554	0	-inf	5e-05	0.00423689
Cotton_A_11964_BGI-A2_v1.0	gnl|BGIA2|CA_chr3:54622498-54623003	92.5186	0	-inf	0.0007	0.0205585
Cotton_A_12162_BGI-A2_v1.0	gnl|BGIA2|CA_chr10:26215252-26216580	7.09939	0	-inf	0.0007	0.0205585
Cotton_A_12591_BGI-A2_v1.0	gnl|BGIA2|CA_chr3:37594007-37594319	12.6501	0	-inf	0.0015	0.0346525
Cotton_A_12613_BGI-A2_v1.0	gnl|BGIA2|CA_chr3:37967278-37972483	5.97209	0	-inf	5e-05	0.00423689
Cotton_A_13312_BGI-A2_v1.0	gnl|BGIA2|CA_chr1:70601583-70607653	5.57338	0	-inf	5e-05	0.00423689
Cotton_A_13421_BGI-A2_v1.0	gnl|BGIA2|CA_chr11:75745763-75746129	15.5732	0	-inf	0.0005	0.0167011
Cotton_A_13913_BGI-A2_v1.0	gnl|BGIA2|CA_chr10:70287211-70287760	5.83838	0	-inf	0.0012	0.0293972
Cotton_A_13942_BGI-A2_v1.0	gnl|BGIA2|CA_chr12:98115013-98115599	28.7289	0	-inf	0.00025	0.0112614
Cotton_A_13964_BGI-A2_v1.0	gnl|BGIA2|CA_chr12:97579311-97579991	26.6413	0	-inf	0.00055	0.0173881
Cotton_A_14118_BGI-A2_v1.0	gnl|BGIA2|CA_chr12:122417002-122418383	14.767	0	-inf	5e-05	0.00423689
Cotton_A_14144_BGI-A2_v1.0	gnl|BGIA2|CA_chr7:31198408-31198939	16.873	0	-inf	5e-05	0.00423689
Cotton_A_14166_BGI-A2_v1.0	gnl|BGIA2|CA_chr7:30338862-30339816	7.51988	0	-inf	0.00015	0.00888653
Cotton_A_14456_BGI-A2_v1.0	gnl|BGIA2|CA_chr7:47737616-47738345	8.27786	0	-inf	5e-05	0.00423689
Cotton_A_14528_BGI-A2_v1.0	gnl|BGIA2|CA_chr3:23310653-23311073	31.2585	0	-inf	5e-05	0.00423689
Cotton_A_14775_BGI-A2_v1.0	gnl|BGIA2|CA_chr6:87041849-87045459	10.8302	0	-inf	0.00065	0.019677
Cotton_A_15459_BGI-A2_v1.0	gnl|BGIA2|CA_chr4:57111346-57112062	7.11815	0	-inf	0.00055	0.0173881
Cotton_A_15629_BGI-A2_v1.0	gnl|BGIA2|CA_chr8:74294558-74296901	5.76786	0	-inf	0.00105	0.0268686
Cotton_A_15763_BGI-A2_v1.0	gnl|BGIA2|CA_chr13:71826586-71828946	45.0733	0	-inf	0.0004	0.0145095
Cotton_A_15870_BGI-A2_v1.0	gnl|BGIA2|CA_chr13:66584344-66584674	15.5398	0	-inf	0.0005	0.0167011
Cotton_A_16368_BGI-A2_v1.0	gnl|BGIA2|CA_chr9:52502327-52503230	6.70405	0	-inf	0.00015	0.00888653
Cotton_A_16659_BGI-A2_v1.0	gnl|BGIA2|CA_chr10:8028679-8029153	20.0977	0	-inf	0.0008	0.0224739
Cotton_A_18239_BGI-A2_v1.0	gnl|BGIA2|CA_chr12:105051584-105052648	40.8723	0	-inf	5e-05	0.00423689
Cotton_A_18515_BGI-A2_v1.0	gnl|BGIA2|CA_chr3:61531024-61531649	9.94021	0	-inf	0.0004	0.0145095
Cotton_A_18762_BGI-A2_v1.0	gnl|BGIA2|CA_chr10:46384892-46385589	44.3313	0	-inf	5e-05	0.00423689
Cotton_A_19275_BGI-A2_v1.0	gnl|BGIA2|CA_chr11:93372436-93372880	6.34534	0	-inf	0.0008	0.0224739
Cotton_A_19276_BGI-A2_v1.0	gnl|BGIA2|CA_chr11:93368461-93368764	86.6678	0	-inf	0.0003	0.0124056
Cotton_A_19417_BGI-A2_v1.0	gnl|BGIA2|CA_chr13:62365827-62368313	14.2463	0	-inf	5e-05	0.00423689
Cotton_A_19720_BGI-A2_v1.0	gnl|BGIA2|CA_chr13:63435527-63435770	89.0602	0	-inf	0.0001	0.00673485
Cotton_A_20394_BGI-A2_v1.0	gnl|BGIA2|CA_chr12:52692633-52692873	38.8995	0	-inf	0.00075	0.0216276
Cotton_A_20466_BGI-A2_v1.0	gnl|BGIA2|CA_chr1:59216260-59218070	5.36984	0	-inf	5e-05	0.00423689
Cotton_A_20733_BGI-A2_v1.0	gnl|BGIA2|CA_chr6:48891364-48892633	37.9133	0	-inf	5e-05	0.00423689
Cotton_A_20869_BGI-A2_v1.0	gnl|BGIA2|CA_chr5:53914367-53915107	11.5574	0	-inf	0.0004	0.0145095
Cotton_A_20984_BGI-A2_v1.0	gnl|BGIA2|CA_chr8:63913024-63913447	11.3593	0	-inf	0.002	0.0422822
Cotton_A_21225_BGI-A2_v1.0	gnl|BGIA2|CA_chr9:2648393-2649368	7.06475	0	-inf	5e-05	0.00423689
Cotton_A_21695_BGI-A2_v1.0	gnl|BGIA2|CA_chr8:39214601-39215675	43.287	0	-inf	0.00035	0.0135771
Cotton_A_21711_BGI-A2_v1.0	gnl|BGIA2|CA_chr8:39359816-39361538	25.3439	0	-inf	5e-05	0.00423689
Cotton_A_21960_BGI-A2_v1.0	gnl|BGIA2|CA_chr8:125570996-125571747	24.6461	0	-inf	5e-05	0.00423689
Cotton_A_22421_BGI-A2_v1.0	gnl|BGIA2|CA_chr13:47637720-47641497	6.3201	0	-inf	5e-05	0.00423689
Cotton_A_22867_BGI-A2_v1.0	gnl|BGIA2|CA_chr5:42913561-42913804	24.691	0	-inf	0.00235	0.0467648
Cotton_A_23139_BGI-A2_v1.0	gnl|BGIA2|CA_chr13:94669765-94671051	6.36306	0	-inf	5e-05	0.00423689
Cotton_A_23309_BGI-A2_v1.0	gnl|BGIA2|CA_chr4:26969173-26970331	61.4284	0	-inf	5e-05	0.00423689
Cotton_A_23473_BGI-A2_v1.0	gnl|BGIA2|CA_chr10:20878699-20879185	21.4208	0	-inf	5e-05	0.00423689
Cotton_A_23670_BGI-A2_v1.0	gnl|BGIA2|CA_chr6:32073998-32074412	13.0551	0	-inf	0.00065	0.019677
Cotton_A_23833_BGI-A2_v1.0	gnl|BGIA2|CA_chr9:82956878-82957864	31.8338	0	-inf	5e-05	0.00423689
Cotton_A_24523_BGI-A2_v1.0	gnl|BGIA2|CA_chr5:56804943-56807155	11.2375	0	-inf	5e-05	0.00423689
Cotton_A_24526_BGI-A2_v1.0	gnl|BGIA2|CA_chr5:56775165-56776607	51.1409	0	-inf	5e-05	0.00423689
Cotton_A_24534_BGI-A2_v1.0	gnl|BGIA2|CA_chr5:56685153-56687068	13.9175	0	-inf	5e-05	0.00423689
Cotton_A_24559_BGI-A2_v1.0	gnl|BGIA2|CA_chr4:15752227-15752676	32.0519	0	-inf	0.00025	0.0112614
Cotton_A_25080_BGI-A2_v1.0	gnl|BGIA2|CA_chr1:38678806-38679529	62.6005	0	-inf	5e-05	0.00423689
Cotton_A_25210_BGI-A2_v1.0	gnl|BGIA2|CA_chr10:66519778-66522375	9.30174	0	-inf	0.0006	0.0184059
Cotton_A_25246_BGI-A2_v1.0	gnl|BGIA2|CA_chr8:94985683-94986012	92.5924	0	-inf	0.0008	0.0224739
Cotton_A_25705_BGI-A2_v1.0	gnl|BGIA2|CA_chr7:86794344-86794566	34.0327	0	-inf	0.00185	0.0403487
Cotton_A_25977_BGI-A2_v1.0	gnl|BGIA2|CA_chr3:24918579-24921253	4.99288	0	-inf	0.0003	0.0124056
Cotton_A_26487_BGI-A2_v1.0	gnl|BGIA2|CA_chr13:2242817-2243321	68.5566	0	-inf	0.0008	0.0224739
Cotton_A_26671_BGI-A2_v1.0	gnl|BGIA2|CA_chr7:92330054-92330498	20.3989	0	-inf	5e-05	0.00423689
Cotton_A_26740_BGI-A2_v1.0	gnl|BGIA2|CA_chr9:60628826-60629395	13.5913	0	-inf	0.00045	0.0156111
Cotton_A_26914_BGI-A2_v1.0	gnl|BGIA2|CA_chr12:30737296-30738058	10.0536	0	-inf	5e-05	0.00423689
Cotton_A_27175_BGI-A2_v1.0	gnl|BGIA2|CA_chr3:3876463-3876887	8.68046	0	-inf	0.0018	0.0395503
Cotton_A_27521_BGI-A2_v1.0	gnl|BGIA2|CA_chr8:73311906-73312434	7.61972	0	-inf	0.0004	0.0145095
Cotton_A_27609_BGI-A2_v1.0	gnl|BGIA2|CA_chr11:68087099-68087940	12.898	0	-inf	0.00075	0.0216276
Cotton_A_27686_BGI-A2_v1.0	gnl|BGIA2|CA_chr6:58413040-58418264	11.82	0	-inf	5e-05	0.00423689
Cotton_A_27708_BGI-A2_v1.0	gnl|BGIA2|CA_chr6:14909068-14910025	9.02668	0	-inf	0.0002	0.00979905
Cotton_A_27779_BGI-A2_v1.0	gnl|BGIA2|CA_chr7:34467631-34468099	9.75664	0	-inf	0.0003	0.0124056
Cotton_A_27999_BGI-A2_v1.0	gnl|BGIA2|CA_chr7:122525301-122526084	12.9499	0	-inf	0.00055	0.0173881
Cotton_A_28601_BGI-A2_v1.0	gnl|BGIA2|CA_chr1:98598097-98598439	20.471	0	-inf	0.0003	0.0124056
Cotton_A_28914_BGI-A2_v1.0	gnl|BGIA2|CA_chr10:92538277-92538670	8.85631	0	-inf	0.00135	0.0320466
Cotton_A_29645_BGI-A2_v1.0	gnl|BGIA2|CA_chr7:23504714-23505508	9.04343	0	-inf	0.0003	0.0124056
Cotton_A_29902_BGI-A2_v1.0	gnl|BGIA2|CA_chr2:85946473-85947731	4.82646	0	-inf	0.00045	0.0156111
Cotton_A_29937_BGI-A2_v1.0	gnl|BGIA2|CA_chr12:115400319-115401505	7.38463	0	-inf	0.0008	0.0224739
Cotton_A_29996_BGI-A2_v1.0	gnl|BGIA2|CA_chr1:92638725-92639084	22.2087	0	-inf	0.00045	0.0156111
Cotton_A_30149_BGI-A2_v1.0	gnl|BGIA2|CA_chr9:84392042-84392624	8.52911	0	-inf	0.0007	0.0205585
Cotton_A_30283_BGI-A2_v1.0	gnl|BGIA2|CA_chr10:39939173-39939479	29.1602	0	-inf	0.0002	0.00979905
Cotton_A_30626_BGI-A2_v1.0	gnl|BGIA2|CA_chr13:45286719-45287274	5.5787	0	-inf	0.0009	0.0243885
Cotton_A_30955_BGI-A2_v1.0	gnl|BGIA2|CA_chr11:56084683-56086890	16.1462	0	-inf	5e-05	0.00423689
Cotton_A_31227_BGI-A2_v1.0	gnl|BGIA2|CA_chr10:95668612-95669821	8.74507	0	-inf	5e-05	0.00423689
Cotton_A_31408_BGI-A2_v1.0	gnl|BGIA2|CA_chr2:3076708-3084245	4.38691	0	-inf	0.0009	0.0243885
Cotton_A_31712_BGI-A2_v1.0	gnl|BGIA2|CA_chr12:134027690-134029546	5.41088	0	-inf	0.0003	0.0124056
Cotton_A_33693_BGI-A2_v1.0	gnl|BGIA2|CA_chr9:15175931-15176701	81.8871	0	-inf	0.0004	0.0145095
Cotton_A_33755_BGI-A2_v1.0	gnl|BGIA2|CA_chr9:84757439-84757670	47.2593	0	-inf	0.0005	0.0167011
Cotton_A_34055_BGI-A2_v1.0	gnl|BGIA2|CA_chr13:14503022-14504634	4.99847	0	-inf	5e-05	0.00423689
Cotton_A_34176_BGI-A2_v1.0	gnl|BGIA2|CA_chr5:12196081-12198606	31.4959	0	-inf	5e-05	0.00423689
Cotton_A_34190_BGI-A2_v1.0	gnl|BGIA2|CA_chr1:49831463-49833962	10.0313	0	-inf	5e-05	0.00423689
Cotton_A_34310_BGI-A2_v1.0	gnl|BGIA2|CA_chr1:35450985-35453654	9.47637	0	-inf	0.0005	0.0167011
Cotton_A_34901_BGI-A2_v1.0	gnl|BGIA2|CA_chr10:40241097-40243354	16.7482	0	-inf	5e-05	0.00423689
Cotton_A_35117_BGI-A2_v1.0	gnl|BGIA2|CA_chr9:29315246-29315772	22.9355	0	-inf	0.00055	0.0173881
Cotton_A_35399_BGI-A2_v1.0	gnl|BGIA2|CA_chr4:119887993-119889310	13.7787	0	-inf	0.00055	0.0173881
Cotton_A_35549_BGI-A2_v1.0	gnl|BGIA2|CA_chr1:13574985-13575334	25.6942	0	-inf	0.00145	0.0339143
Cotton_A_36180_BGI-A2_v1.0	gnl|BGIA2|CA_chr7:15846706-15847858	14.739	0	-inf	5e-05	0.00423689
Cotton_A_36679_BGI-A2_v1.0	gnl|BGIA2|CA_chr11:99794309-99795041	6.29186	0	-inf	0.0002	0.00979905
Cotton_A_36688_BGI-A2_v1.0	gnl|BGIA2|CA_chr8:122422129-122423945	8.94191	0	-inf	0.0001	0.00673485
Cotton_A_36744_BGI-A2_v1.0	gnl|BGIA2|CA_chr9:71594742-71595308	53.3424	0	-inf	5e-05	0.00423689
Cotton_A_36868_BGI-A2_v1.0	gnl|BGIA2|CA_chr3:76186336-76187419	20.8117	0	-inf	5e-05	0.00423689
Cotton_A_37342_BGI-A2_v1.0	gnl|BGIA2|CA_chr11:86299167-86299527	26.8563	0	-inf	0.00025	0.0112614
Cotton_A_37498_BGI-A2_v1.0	gnl|BGIA2|CA_chr4:84090611-84091095	23.2043	0	-inf	0.00055	0.0173881
Cotton_A_37579_BGI-A2_v1.0	gnl|BGIA2|CA_chr6:72901439-72909370	8.13602	0	-inf	5e-05	0.00423689
Cotton_A_38134_BGI-A2_v1.0	gnl|BGIA2|CA_chr9:2560311-2560882	15.4713	0	-inf	0.0002	0.00979905
Cotton_A_38136_BGI-A2_v1.0	gnl|BGIA2|CA_chr9:2527374-2527647	43.8483	0	-inf	0.00075	0.0216276
Cotton_A_38436_BGI-A2_v1.0	gnl|BGIA2|CA_chr8:11447924-11448518	5.7767	0	-inf	0.0008	0.0224739
Cotton_A_39071_BGI-A2_v1.0	gnl|BGIA2|CA_chr7:1488688-1488964	20.4492	0	-inf	0.0007	0.0205585
Cotton_A_39146_BGI-A2_v1.0	gnl|BGIA2|CA_chr6:79867747-79867975	63.9846	0	-inf	0.0002	0.00979905
Cotton_A_39573_BGI-A2_v1.0	gnl|BGIA2|CA_chr4:128761525-128761903	32.7844	0	-inf	0.0003	0.0124056
Cotton_A_40086_BGI-A2_v1.0	gnl|BGIA2|CA_chr13:134161414-134162613	143.501	0	-inf	5e-05	0.00423689
Cotton_A_40375_BGI-A2_v1.0	gnl|BGIA2|CA_chr3:38802967-38803494	59.4178	0	-inf	0.0002	0.00979905
Cotton_A_41168_BGI-A2_v1.0	gnl|BGIA2|CA_chr3:91535626-91536406	5.004	0	-inf	0.0004	0.0145095
