# Supplementary material for: Transcriptomics reveals multiple resistance mechanisms against cotton leaf curl disease in a naturally immune cotton species, Gossypium arboreum
Source: Sci Rep. 2017 Nov 21;7:15880. doi: 10.1038/s41598-017-15963-9 (PMC5698292; doi:10.1038/s41598-017-15963-9)
Supplement: Supplementary file 3 — Table S8 [file 41598_2017_15963_MOESM3_ESM.xlsx]

## Sheet: CC
Gene	Module	CC
Cotton_A_00315_BGI-A2_v1.0	Blue	1
Cotton_A_01042_BGI-A2_v1.0	Blue	1
Cotton_A_02602_BGI-A2_v1.0	Blue	1
Cotton_A_03256_BGI-A2_v1.0	Blue	1
Cotton_A_04358_BGI-A2_v1.0	Blue	1
Cotton_A_04588_BGI-A2_v1.0	Blue	1
Cotton_A_04714_BGI-A2_v1.0	Blue	1
Cotton_A_05397_BGI-A2_v1.0	Blue	1
Cotton_A_05919_BGI-A2_v1.0	Blue	1
Cotton_A_06455_BGI-A2_v1.0	Blue	1
Cotton_A_08836_BGI-A2_v1.0	Blue	1
Cotton_A_09804_BGI-A2_v1.0	Blue	1
Cotton_A_11361_BGI-A2_v1.0	Blue	1
Cotton_A_11990_BGI-A2_v1.0	Blue	1
Cotton_A_12252_BGI-A2_v1.0	Blue	1
Cotton_A_13394_BGI-A2_v1.0	Blue	1
Cotton_A_16669_BGI-A2_v1.0	Blue	1
Cotton_A_17422_BGI-A2_v1.0	Blue	1
Cotton_A_17863_BGI-A2_v1.0	Blue	1
Cotton_A_18055_BGI-A2_v1.0	Blue	1
Cotton_A_23493_BGI-A2_v1.0	Blue	1
Cotton_A_27017_BGI-A2_v1.0	Blue	1
Cotton_A_28159_BGI-A2_v1.0	Blue	1
Cotton_A_29259_BGI-A2_v1.0	Blue	1
Cotton_A_29405_BGI-A2_v1.0	Blue	1
Cotton_A_30360_BGI-A2_v1.0	Blue	1
Cotton_A_30882_BGI-A2_v1.0	Blue	1
Cotton_A_31516_BGI-A2_v1.0	Blue	1
Cotton_A_35128_BGI-A2_v1.0	Blue	1
Cotton_A_35844_BGI-A2_v1.0	Blue	1
Cotton_A_35864_BGI-A2_v1.0	Blue	1
Cotton_A_38246_BGI-A2_v1.0	Blue	1
Cotton_A_11474_BGI-A2_v1.0	Blue	0.866667
Cotton_A_02462_BGI-A2_v1.0	Blue	0.833333
Cotton_A_07389_BGI-A2_v1.0	Blue	0.833333
Cotton_A_09438_BGI-A2_v1.0	Blue	0.833333
Cotton_A_13132_BGI-A2_v1.0	Blue	0.833333
Cotton_A_34952_BGI-A2_v1.0	Blue	0.833333
Cotton_A_40421_BGI-A2_v1.0	Blue	0.833333
Cotton_A_06753_BGI-A2_v1.0	Blue	0.7
Cotton_A_11362_BGI-A2_v1.0	Blue	0.7
Cotton_A_30968_BGI-A2_v1.0	Blue	0.7
Cotton_A_06873_BGI-A2_v1.0	Blue	0.666667
Cotton_A_08874_BGI-A2_v1.0	Blue	0.666667
Cotton_A_11260_BGI-A2_v1.0	Blue	0.666667
Cotton_A_17587_BGI-A2_v1.0	Blue	0.666667
Cotton_A_18503_BGI-A2_v1.0	Blue	0.666667
Cotton_A_27937_BGI-A2_v1.0	Blue	0.666667
Cotton_A_28734_BGI-A2_v1.0	Blue	0.666667
Cotton_A_30000_BGI-A2_v1.0	Blue	0.666667
Cotton_A_30756_BGI-A2_v1.0	Blue	0.666667
Cotton_A_33775_BGI-A2_v1.0	Blue	0.666667
Cotton_A_09071_BGI-A2_v1.0	Blue	0.619048
Cotton_A_02476_BGI-A2_v1.0	Blue	0.607143
Cotton_A_14779_BGI-A2_v1.0	Blue	0.607143
Cotton_A_00846_BGI-A2_v1.0	Blue	0.6
Cotton_A_05961_BGI-A2_v1.0	Blue	0.6
Cotton_A_21151_BGI-A2_v1.0	Blue	0.6
Cotton_A_29277_BGI-A2_v1.0	Blue	0.6
Cotton_A_30659_BGI-A2_v1.0	Blue	0.6
Cotton_A_40926_BGI-A2_v1.0	Blue	0.571429
Cotton_A_16491_BGI-A2_v1.0	Blue	0.533333
Cotton_A_00105_BGI-A2_v1.0	Blue	0.5
Cotton_A_01344_BGI-A2_v1.0	Blue	0.5
Cotton_A_07973_BGI-A2_v1.0	Blue	0.5
Cotton_A_11135_BGI-A2_v1.0	Blue	0.5
Cotton_A_13279_BGI-A2_v1.0	Blue	0.5
Cotton_A_21405_BGI-A2_v1.0	Blue	0.5
Cotton_A_32549_BGI-A2_v1.0	Blue	0.5
Cotton_A_35861_BGI-A2_v1.0	Blue	0.5
Cotton_A_10710_BGI-A2_v1.0	Blue	0.466667
Cotton_A_02456_BGI-A2_v1.0	Blue	0.4
Cotton_A_12463_BGI-A2_v1.0	Blue	0.4
Cotton_A_14758_BGI-A2_v1.0	Blue	0.4
Cotton_A_36000_BGI-A2_v1.0	Blue	0.4
Cotton_A_00789_BGI-A2_v1.0	Blue	0.333333
Cotton_A_03347_BGI-A2_v1.0	Blue	0.333333
Cotton_A_03494_BGI-A2_v1.0	Blue	0.333333
Cotton_A_03736_BGI-A2_v1.0	Blue	0.333333
Cotton_A_04451_BGI-A2_v1.0	Blue	0.333333
Cotton_A_09255_BGI-A2_v1.0	Blue	0.333333
Cotton_A_09918_BGI-A2_v1.0	Blue	0.333333
Cotton_A_11386_BGI-A2_v1.0	Blue	0.333333
Cotton_A_13437_BGI-A2_v1.0	Blue	0.333333
Cotton_A_15652_BGI-A2_v1.0	Blue	0.333333
Cotton_A_18574_BGI-A2_v1.0	Blue	0.333333
Cotton_A_27227_BGI-A2_v1.0	Blue	0.333333
Cotton_A_30541_BGI-A2_v1.0	Blue	0.333333
Cotton_A_31358_BGI-A2_v1.0	Blue	0.333333
Cotton_A_35281_BGI-A2_v1.0	Blue	0.333333
Cotton_A_35756_BGI-A2_v1.0	Blue	0.333333
Cotton_A_10579_BGI-A2_v1.0	Blue	0.166667
Cotton_A_19422_BGI-A2_v1.0	Blue	0.166667
Cotton_A_39981_BGI-A2_v1.0	Blue	0.166667
Cotton_A_00533_BGI-A2_v1.0	Blue	0
Cotton_A_00542_BGI-A2_v1.0	Blue	0
Cotton_A_00759_BGI-A2_v1.0	Blue	0
Cotton_A_01064_BGI-A2_v1.0	Blue	0
Cotton_A_02013_BGI-A2_v1.0	Blue	0
Cotton_A_02387_BGI-A2_v1.0	Blue	0
Cotton_A_02974_BGI-A2_v1.0	Blue	0
Cotton_A_03622_BGI-A2_v1.0	Blue	0
Cotton_A_05190_BGI-A2_v1.0	Blue	0
Cotton_A_05410_BGI-A2_v1.0	Blue	0
Cotton_A_05794_BGI-A2_v1.0	Blue	0
Cotton_A_06203_BGI-A2_v1.0	Blue	0
Cotton_A_06494_BGI-A2_v1.0	Blue	0
Cotton_A_06635_BGI-A2_v1.0	Blue	0
Cotton_A_06777_BGI-A2_v1.0	Blue	0
Cotton_A_06953_BGI-A2_v1.0	Blue	0
Cotton_A_07449_BGI-A2_v1.0	Blue	0
Cotton_A_07598_BGI-A2_v1.0	Blue	0
Cotton_A_07781_BGI-A2_v1.0	Blue	0
Cotton_A_08125_BGI-A2_v1.0	Blue	0
Cotton_A_09138_BGI-A2_v1.0	Blue	0
Cotton_A_09221_BGI-A2_v1.0	Blue	0
Cotton_A_10061_BGI-A2_v1.0	Blue	0
Cotton_A_10068_BGI-A2_v1.0	Blue	0
Cotton_A_10190_BGI-A2_v1.0	Blue	0
Cotton_A_10324_BGI-A2_v1.0	Blue	0
Cotton_A_11700_BGI-A2_v1.0	Blue	0
Cotton_A_13193_BGI-A2_v1.0	Blue	0
Cotton_A_14926_BGI-A2_v1.0	Blue	0
Cotton_A_15055_BGI-A2_v1.0	Blue	0
Cotton_A_15812_BGI-A2_v1.0	Blue	0
Cotton_A_16198_BGI-A2_v1.0	Blue	0
Cotton_A_16227_BGI-A2_v1.0	Blue	0
Cotton_A_16546_BGI-A2_v1.0	Blue	0
Cotton_A_16575_BGI-A2_v1.0	Blue	0
Cotton_A_16904_BGI-A2_v1.0	Blue	0
Cotton_A_17164_BGI-A2_v1.0	Blue	0
Cotton_A_17379_BGI-A2_v1.0	Blue	0
Cotton_A_17916_BGI-A2_v1.0	Blue	0
Cotton_A_18938_BGI-A2_v1.0	Blue	0
Cotton_A_19279_BGI-A2_v1.0	Blue	0
Cotton_A_20713_BGI-A2_v1.0	Blue	0
Cotton_A_21282_BGI-A2_v1.0	Blue	0
Cotton_A_22147_BGI-A2_v1.0	Blue	0
Cotton_A_22517_BGI-A2_v1.0	Blue	0
Cotton_A_22640_BGI-A2_v1.0	Blue	0
Cotton_A_22911_BGI-A2_v1.0	Blue	0
Cotton_A_23351_BGI-A2_v1.0	Blue	0
Cotton_A_23447_BGI-A2_v1.0	Blue	0
Cotton_A_23697_BGI-A2_v1.0	Blue	0
Cotton_A_24847_BGI-A2_v1.0	Blue	0
Cotton_A_25864_BGI-A2_v1.0	Blue	0
Cotton_A_26497_BGI-A2_v1.0	Blue	0
Cotton_A_26822_BGI-A2_v1.0	Blue	0
Cotton_A_27296_BGI-A2_v1.0	Blue	0
Cotton_A_27783_BGI-A2_v1.0	Blue	0
Cotton_A_28305_BGI-A2_v1.0	Blue	0
Cotton_A_29919_BGI-A2_v1.0	Blue	0
Cotton_A_31625_BGI-A2_v1.0	Blue	0
Cotton_A_32072_BGI-A2_v1.0	Blue	0
Cotton_A_32232_BGI-A2_v1.0	Blue	0
Cotton_A_33175_BGI-A2_v1.0	Blue	0
Cotton_A_35165_BGI-A2_v1.0	Blue	0
Cotton_A_35923_BGI-A2_v1.0	Blue	0
Cotton_A_37077_BGI-A2_v1.0	Blue	0
Cotton_A_37090_BGI-A2_v1.0	Blue	0
Cotton_A_00715_BGI-A2_v1.0	Turquoise	1
Cotton_A_00792_BGI-A2_v1.0	Turquoise	1
Cotton_A_01124_BGI-A2_v1.0	Turquoise	1
Cotton_A_01359_BGI-A2_v1.0	Turquoise	1
Cotton_A_01970_BGI-A2_v1.0	Turquoise	1
Cotton_A_02000_BGI-A2_v1.0	Turquoise	1
Cotton_A_02267_BGI-A2_v1.0	Turquoise	1
Cotton_A_02515_BGI-A2_v1.0	Turquoise	1
Cotton_A_03070_BGI-A2_v1.0	Turquoise	1
Cotton_A_03667_BGI-A2_v1.0	Turquoise	1
Cotton_A_03766_BGI-A2_v1.0	Turquoise	1
Cotton_A_04654_BGI-A2_v1.0	Turquoise	1
Cotton_A_05774_BGI-A2_v1.0	Turquoise	1
Cotton_A_06917_BGI-A2_v1.0	Turquoise	1
Cotton_A_06973_BGI-A2_v1.0	Turquoise	1
Cotton_A_07247_BGI-A2_v1.0	Turquoise	1
Cotton_A_07705_BGI-A2_v1.0	Turquoise	1
Cotton_A_10072_BGI-A2_v1.0	Turquoise	1
Cotton_A_11039_BGI-A2_v1.0	Turquoise	1
Cotton_A_11450_BGI-A2_v1.0	Turquoise	1
Cotton_A_11600_BGI-A2_v1.0	Turquoise	1
Cotton_A_11738_BGI-A2_v1.0	Turquoise	1
Cotton_A_12301_BGI-A2_v1.0	Turquoise	1
Cotton_A_13889_BGI-A2_v1.0	Turquoise	1
Cotton_A_14764_BGI-A2_v1.0	Turquoise	1
Cotton_A_15031_BGI-A2_v1.0	Turquoise	1
Cotton_A_15229_BGI-A2_v1.0	Turquoise	1
Cotton_A_15910_BGI-A2_v1.0	Turquoise	1
Cotton_A_18551_BGI-A2_v1.0	Turquoise	1
Cotton_A_19049_BGI-A2_v1.0	Turquoise	1
Cotton_A_20862_BGI-A2_v1.0	Turquoise	1
Cotton_A_21464_BGI-A2_v1.0	Turquoise	1
Cotton_A_22458_BGI-A2_v1.0	Turquoise	1
Cotton_A_24259_BGI-A2_v1.0	Turquoise	1
Cotton_A_25314_BGI-A2_v1.0	Turquoise	1
Cotton_A_25778_BGI-A2_v1.0	Turquoise	1
Cotton_A_28682_BGI-A2_v1.0	Turquoise	1
Cotton_A_29558_BGI-A2_v1.0	Turquoise	1
Cotton_A_29908_BGI-A2_v1.0	Turquoise	1
Cotton_A_30104_BGI-A2_v1.0	Turquoise	1
Cotton_A_30621_BGI-A2_v1.0	Turquoise	1
Cotton_A_31242_BGI-A2_v1.0	Turquoise	1
Cotton_A_31959_BGI-A2_v1.0	Turquoise	1
Cotton_A_32557_BGI-A2_v1.0	Turquoise	1
Cotton_A_33769_BGI-A2_v1.0	Turquoise	1
Cotton_A_33914_BGI-A2_v1.0	Turquoise	1
Cotton_A_35655_BGI-A2_v1.0	Turquoise	1
Cotton_A_36749_BGI-A2_v1.0	Turquoise	1
Cotton_A_36829_BGI-A2_v1.0	Turquoise	1
Cotton_A_38084_BGI-A2_v1.0	Turquoise	1
Cotton_A_38734_BGI-A2_v1.0	Turquoise	1
Cotton_A_08656_BGI-A2_v1.0	Turquoise	0.833333
Cotton_A_10064_BGI-A2_v1.0	Turquoise	0.833333
Cotton_A_13519_BGI-A2_v1.0	Turquoise	0.833333
Cotton_A_17733_BGI-A2_v1.0	Turquoise	0.833333
Cotton_A_18410_BGI-A2_v1.0	Turquoise	0.833333
Cotton_A_24745_BGI-A2_v1.0	Turquoise	0.833333
Cotton_A_29109_BGI-A2_v1.0	Turquoise	0.833333
Cotton_A_33372_BGI-A2_v1.0	Turquoise	0.833333
Cotton_A_38069_BGI-A2_v1.0	Turquoise	0.833333
Cotton_A_20924_BGI-A2_v1.0	Turquoise	0.8
Cotton_A_32890_BGI-A2_v1.0	Turquoise	0.8
Cotton_A_25920_BGI-A2_v1.0	Turquoise	0.733333
Cotton_A_31046_BGI-A2_v1.0	Turquoise	0.733333
Cotton_A_17429_BGI-A2_v1.0	Turquoise	0.7
Cotton_A_22377_BGI-A2_v1.0	Turquoise	0.7
Cotton_A_39355_BGI-A2_v1.0	Turquoise	0.7
Cotton_A_07556_BGI-A2_v1.0	Turquoise	0.666667
Cotton_A_08389_BGI-A2_v1.0	Turquoise	0.666667
Cotton_A_12733_BGI-A2_v1.0	Turquoise	0.666667
Cotton_A_12825_BGI-A2_v1.0	Turquoise	0.666667
Cotton_A_19278_BGI-A2_v1.0	Turquoise	0.666667
Cotton_A_21129_BGI-A2_v1.0	Turquoise	0.666667
Cotton_A_23605_BGI-A2_v1.0	Turquoise	0.666667
Cotton_A_24809_BGI-A2_v1.0	Turquoise	0.666667
Cotton_A_25032_BGI-A2_v1.0	Turquoise	0.666667
Cotton_A_25849_BGI-A2_v1.0	Turquoise	0.666667
Cotton_A_26784_BGI-A2_v1.0	Turquoise	0.666667
Cotton_A_28883_BGI-A2_v1.0	Turquoise	0.666667
Cotton_A_33015_BGI-A2_v1.0	Turquoise	0.666667
Cotton_A_33963_BGI-A2_v1.0	Turquoise	0.666667
Cotton_A_34233_BGI-A2_v1.0	Turquoise	0.666667
Cotton_A_34521_BGI-A2_v1.0	Turquoise	0.666667
Cotton_A_04838_BGI-A2_v1.0	Turquoise	0.6
Cotton_A_12442_BGI-A2_v1.0	Turquoise	0.6
Cotton_A_18890_BGI-A2_v1.0	Turquoise	0.6
Cotton_A_21242_BGI-A2_v1.0	Turquoise	0.6
Cotton_A_27753_BGI-A2_v1.0	Turquoise	0.6
Cotton_A_28036_BGI-A2_v1.0	Turquoise	0.6
Cotton_A_38358_BGI-A2_v1.0	Turquoise	0.6
Cotton_A_05014_BGI-A2_v1.0	Turquoise	0.533333
Cotton_A_06536_BGI-A2_v1.0	Turquoise	0.52381
Cotton_A_36341_BGI-A2_v1.0	Turquoise	0.52381
Cotton_A_00975_BGI-A2_v1.0	Turquoise	0.5
Cotton_A_04687_BGI-A2_v1.0	Turquoise	0.5
Cotton_A_08876_BGI-A2_v1.0	Turquoise	0.5
Cotton_A_15022_BGI-A2_v1.0	Turquoise	0.5
Cotton_A_06395_BGI-A2_v1.0	Turquoise	0.47619
Cotton_A_09595_BGI-A2_v1.0	Turquoise	0.428571
Cotton_A_00561_BGI-A2_v1.0	Turquoise	0.4
Cotton_A_23775_BGI-A2_v1.0	Turquoise	0.4
Cotton_A_30928_BGI-A2_v1.0	Turquoise	0.4
Cotton_A_35949_BGI-A2_v1.0	Turquoise	0.4
Cotton_A_00691_BGI-A2_v1.0	Turquoise	0.333333
Cotton_A_03997_BGI-A2_v1.0	Turquoise	0.333333
Cotton_A_04273_BGI-A2_v1.0	Turquoise	0.333333
Cotton_A_07353_BGI-A2_v1.0	Turquoise	0.333333
Cotton_A_07954_BGI-A2_v1.0	Turquoise	0.333333
Cotton_A_14971_BGI-A2_v1.0	Turquoise	0.333333
Cotton_A_17110_BGI-A2_v1.0	Turquoise	0.333333
Cotton_A_17344_BGI-A2_v1.0	Turquoise	0.333333
Cotton_A_23886_BGI-A2_v1.0	Turquoise	0.333333
Cotton_A_26870_BGI-A2_v1.0	Turquoise	0.333333
Cotton_A_28146_BGI-A2_v1.0	Turquoise	0.333333
Cotton_A_30823_BGI-A2_v1.0	Turquoise	0.333333
Cotton_A_31508_BGI-A2_v1.0	Turquoise	0.333333
Cotton_A_32378_BGI-A2_v1.0	Turquoise	0.333333
Cotton_A_34114_BGI-A2_v1.0	Turquoise	0.333333
Cotton_A_20392_BGI-A2_v1.0	Turquoise	0.166667
Cotton_A_20857_BGI-A2_v1.0	Turquoise	0.166667
Cotton_A_00662_BGI-A2_v1.0	Turquoise	0
Cotton_A_00977_BGI-A2_v1.0	Turquoise	0
Cotton_A_01966_BGI-A2_v1.0	Turquoise	0
Cotton_A_02690_BGI-A2_v1.0	Turquoise	0
Cotton_A_02693_BGI-A2_v1.0	Turquoise	0
Cotton_A_02853_BGI-A2_v1.0	Turquoise	0
Cotton_A_03774_BGI-A2_v1.0	Turquoise	0
Cotton_A_04551_BGI-A2_v1.0	Turquoise	0
Cotton_A_04648_BGI-A2_v1.0	Turquoise	0
Cotton_A_04691_BGI-A2_v1.0	Turquoise	0
Cotton_A_05317_BGI-A2_v1.0	Turquoise	0
Cotton_A_05557_BGI-A2_v1.0	Turquoise	0
Cotton_A_05721_BGI-A2_v1.0	Turquoise	0
Cotton_A_06017_BGI-A2_v1.0	Turquoise	0
Cotton_A_07184_BGI-A2_v1.0	Turquoise	0
Cotton_A_07336_BGI-A2_v1.0	Turquoise	0
Cotton_A_09514_BGI-A2_v1.0	Turquoise	0
Cotton_A_10073_BGI-A2_v1.0	Turquoise	0
Cotton_A_10323_BGI-A2_v1.0	Turquoise	0
Cotton_A_11377_BGI-A2_v1.0	Turquoise	0
Cotton_A_11484_BGI-A2_v1.0	Turquoise	0
Cotton_A_12202_BGI-A2_v1.0	Turquoise	0
Cotton_A_12254_BGI-A2_v1.0	Turquoise	0
Cotton_A_12593_BGI-A2_v1.0	Turquoise	0
Cotton_A_13148_BGI-A2_v1.0	Turquoise	0
Cotton_A_15623_BGI-A2_v1.0	Turquoise	0
Cotton_A_15642_BGI-A2_v1.0	Turquoise	0
Cotton_A_16095_BGI-A2_v1.0	Turquoise	0
Cotton_A_16517_BGI-A2_v1.0	Turquoise	0
Cotton_A_17111_BGI-A2_v1.0	Turquoise	0
Cotton_A_18098_BGI-A2_v1.0	Turquoise	0
Cotton_A_18637_BGI-A2_v1.0	Turquoise	0
Cotton_A_19603_BGI-A2_v1.0	Turquoise	0
Cotton_A_20390_BGI-A2_v1.0	Turquoise	0
Cotton_A_20850_BGI-A2_v1.0	Turquoise	0
Cotton_A_21163_BGI-A2_v1.0	Turquoise	0
Cotton_A_21201_BGI-A2_v1.0	Turquoise	0
Cotton_A_21207_BGI-A2_v1.0	Turquoise	0
Cotton_A_22133_BGI-A2_v1.0	Turquoise	0
Cotton_A_22249_BGI-A2_v1.0	Turquoise	0
Cotton_A_23244_BGI-A2_v1.0	Turquoise	0
Cotton_A_25011_BGI-A2_v1.0	Turquoise	0
Cotton_A_25910_BGI-A2_v1.0	Turquoise	0
Cotton_A_26185_BGI-A2_v1.0	Turquoise	0
Cotton_A_27917_BGI-A2_v1.0	Turquoise	0
Cotton_A_28314_BGI-A2_v1.0	Turquoise	0
Cotton_A_28447_BGI-A2_v1.0	Turquoise	0
Cotton_A_28558_BGI-A2_v1.0	Turquoise	0
Cotton_A_28815_BGI-A2_v1.0	Turquoise	0
Cotton_A_29194_BGI-A2_v1.0	Turquoise	0
Cotton_A_29399_BGI-A2_v1.0	Turquoise	0
Cotton_A_29637_BGI-A2_v1.0	Turquoise	0
Cotton_A_30347_BGI-A2_v1.0	Turquoise	0
Cotton_A_30749_BGI-A2_v1.0	Turquoise	0
Cotton_A_30961_BGI-A2_v1.0	Turquoise	0
Cotton_A_31507_BGI-A2_v1.0	Turquoise	0
Cotton_A_31753_BGI-A2_v1.0	Turquoise	0
Cotton_A_33227_BGI-A2_v1.0	Turquoise	0
Cotton_A_33711_BGI-A2_v1.0	Turquoise	0
Cotton_A_34636_BGI-A2_v1.0	Turquoise	0
Cotton_A_35619_BGI-A2_v1.0	Turquoise	0
Cotton_A_36299_BGI-A2_v1.0	Turquoise	0
Cotton_A_37271_BGI-A2_v1.0	Turquoise	0
Cotton_A_37466_BGI-A2_v1.0	Turquoise	0
Cotton_A_38078_BGI-A2_v1.0	Turquoise	0
Cotton_A_38815_BGI-A2_v1.0	Turquoise	0
Cotton_A_39238_BGI-A2_v1.0	Turquoise	0
Cotton_A_39784_BGI-A2_v1.0	Turquoise	0
	Network	1
	Network	1
	Network	1
	Network	1
	Network	1
	Network	1
	Network	1
	Network	1
	Network	1
	Network	1
	Network	1
	Network	1
	Network	1
	Network	1
	Network	1
	Network	1
	Network	1
	Network	1
	Network	1
	Network	1
	Network	1
	Network	1
	Network	1
	Network	1
	Network	1
	Network	1
	Network	1
	Network	1
	Network	1
	Network	1
	Network	1
	Network	1
	Network	0.866667
	Network	0.833333
	Network	0.833333
	Network	0.833333
	Network	0.833333
	Network	0.833333
	Network	0.833333
	Network	0.7
	Network	0.7
	Network	0.7
	Network	0.666667
	Network	0.666667
	Network	0.666667
	Network	0.666667
	Network	0.666667
	Network	0.666667
	Network	0.666667
	Network	0.666667
	Network	0.666667
	Network	0.666667
	Network	0.619048
	Network	0.607143
	Network	0.607143
	Network	0.6
	Network	0.6
	Network	0.6
	Network	0.6
	Network	0.6
	Network	0.571429
	Network	0.533333
	Network	0.5
	Network	0.5
	Network	0.5
	Network	0.5
	Network	0.5
	Network	0.5
	Network	0.5
	Network	0.5
	Network	0.466667
	Network	0.4
	Network	0.4
	Network	0.4
	Network	0.4
	Network	0.333333
	Network	0.333333
	Network	0.333333
	Network	0.333333
	Network	0.333333
	Network	0.333333
	Network	0.333333
	Network	0.333333
	Network	0.333333
	Network	0.333333
	Network	0.333333
	Network	0.333333
	Network	0.333333
	Network	0.333333
	Network	0.333333
	Network	0.333333
	Network	0.166667
	Network	0.166667
	Network	0.166667
	Network	0
	Network	0
	Network	0
	Network	0
	Network	0
	Network	0
	Network	0
	Network	0
	Network	0
	Network	0
	Network	0
	Network	0
	Network	0
	Network	0
	Network	0
	Network	0
	Network	0
	Network	0
	Network	0
	Network	0
	Network	0
	Network	0
	Network	0
	Network	0
	Network	0
	Network	0
	Network	0
	Network	0
	Network	0
	Network	0
	Network	0
	Network	0
	Network	0
	Network	0
	Network	0
	Network	0
	Network	0
	Network	0
	Network	0
	Network	0
	Network	0
	Network	0
	Network	0
	Network	0
	Network	0
	Network	0
	Network	0
	Network	0
	Network	0
	Network	0
	Network	0
	Network	0
	Network	0
	Network	0
	Network	0
	Network	0
	Network	0
	Network	0
	Network	0
	Network	0
	Network	0
	Network	0
	Network	0
	Network	0
	Network	0
	Network	0
	Network	1
	Network	1
	Network	1
	Network	1
	Network	1
	Network	1
	Network	1
	Network	1
	Network	1
	Network	1
	Network	1
	Network	1
	Network	1
	Network	1
	Network	1
	Network	1
	Network	1
	Network	1
	Network	1
	Network	1
	Network	1
	Network	1
	Network	1
	Network	1
	Network	1
	Network	1
	Network	1
	Network	1
	Network	1
	Network	1
	Network	1
	Network	1
	Network	1
	Network	1
	Network	1
	Network	1
	Network	1
	Network	1
	Network	1
	Network	1
	Network	1
	Network	1
	Network	1
	Network	1
	Network	1
	Network	1
	Network	1
	Network	1
	Network	1
	Network	1
	Network	1
	Network	0.833333
	Network	0.833333
	Network	0.833333
	Network	0.833333
	Network	0.833333
	Network	0.833333
	Network	0.833333
	Network	0.833333
	Network	0.833333
	Network	0.8
	Network	0.8
	Network	0.733333
	Network	0.733333
	Network	0.7
	Network	0.7
	Network	0.7
	Network	0.666667
	Network	0.666667
	Network	0.666667
	Network	0.666667
	Network	0.666667
	Network	0.666667
	Network	0.666667
	Network	0.666667
	Network	0.666667
	Network	0.666667
	Network	0.666667
	Network	0.666667
	Network	0.666667
	Network	0.666667
	Network	0.666667
	Network	0.666667
	Network	0.6
	Network	0.6
	Network	0.6
	Network	0.6
	Network	0.6
	Network	0.6
	Network	0.6
	Network	0.533333
	Network	0.52381
	Network	0.52381
	Network	0.5
	Network	0.5
	Network	0.5
	Network	0.5
	Network	0.47619
	Network	0.428571
	Network	0.4
	Network	0.4
	Network	0.4
	Network	0.4
	Network	0.333333
	Network	0.333333
	Network	0.333333
	Network	0.333333
	Network	0.333333
	Network	0.333333
	Network	0.333333
	Network	0.333333
	Network	0.333333
	Network	0.333333
	Network	0.333333
	Network	0.333333
	Network	0.333333
	Network	0.333333
	Network	0.333333
	Network	0.166667
	Network	0.166667
	Network	0
	Network	0
	Network	0
	Network	0
	Network	0
	Network	0
	Network	0
	Network	0
	Network	0
	Network	0
	Network	0
	Network	0
	Network	0
	Network	0
	Network	0
	Network	0
	Network	0
	Network	0
	Network	0
	Network	0
	Network	0
	Network	0
	Network	0
	Network	0
	Network	0
	Network	0
	Network	0
	Network	0
	Network	0
	Network	0
	Network	0
	Network	0
	Network	0
	Network	0
	Network	0
	Network	0
	Network	0
	Network	0
	Network	0
	Network	0
	Network	0
	Network	0
	Network	0
	Network	0
	Network	0
	Network	0
	Network	0
	Network	0
	Network	0
	Network	0
	Network	0
	Network	0
	Network	0
	Network	0
	Network	0
	Network	0
	Network	0
	Network	0
	Network	0
	Network	0
	Network	0
	Network	0
	Network	0
	Network	0
	Network	0
	Network	0
	Network	0
	Network	0

## Sheet: Degree
Gene	Module	degree
Cotton_A_02476_BGI-A2_v1.0	Blue	8
Cotton_A_14779_BGI-A2_v1.0	Blue	8
Cotton_A_40926_BGI-A2_v1.0	Blue	8
Cotton_A_09071_BGI-A2_v1.0	Blue	7
Cotton_A_27937_BGI-A2_v1.0	Blue	7
Cotton_A_10710_BGI-A2_v1.0	Blue	6
Cotton_A_11474_BGI-A2_v1.0	Blue	6
Cotton_A_16491_BGI-A2_v1.0	Blue	6
Cotton_A_29277_BGI-A2_v1.0	Blue	6
Cotton_A_00846_BGI-A2_v1.0	Blue	5
Cotton_A_02456_BGI-A2_v1.0	Blue	5
Cotton_A_05961_BGI-A2_v1.0	Blue	5
Cotton_A_06753_BGI-A2_v1.0	Blue	5
Cotton_A_11362_BGI-A2_v1.0	Blue	5
Cotton_A_12463_BGI-A2_v1.0	Blue	5
Cotton_A_13279_BGI-A2_v1.0	Blue	5
Cotton_A_14758_BGI-A2_v1.0	Blue	5
Cotton_A_21151_BGI-A2_v1.0	Blue	5
Cotton_A_21405_BGI-A2_v1.0	Blue	5
Cotton_A_30659_BGI-A2_v1.0	Blue	5
Cotton_A_30968_BGI-A2_v1.0	Blue	5
Cotton_A_35861_BGI-A2_v1.0	Blue	5
Cotton_A_36000_BGI-A2_v1.0	Blue	5
Cotton_A_00105_BGI-A2_v1.0	Blue	4
Cotton_A_01344_BGI-A2_v1.0	Blue	4
Cotton_A_02462_BGI-A2_v1.0	Blue	4
Cotton_A_07389_BGI-A2_v1.0	Blue	4
Cotton_A_07973_BGI-A2_v1.0	Blue	4
Cotton_A_08874_BGI-A2_v1.0	Blue	4
Cotton_A_09438_BGI-A2_v1.0	Blue	4
Cotton_A_10579_BGI-A2_v1.0	Blue	4
Cotton_A_11135_BGI-A2_v1.0	Blue	4
Cotton_A_11260_BGI-A2_v1.0	Blue	4
Cotton_A_11386_BGI-A2_v1.0	Blue	4
Cotton_A_13132_BGI-A2_v1.0	Blue	4
Cotton_A_17587_BGI-A2_v1.0	Blue	4
Cotton_A_19422_BGI-A2_v1.0	Blue	4
Cotton_A_28734_BGI-A2_v1.0	Blue	4
Cotton_A_29259_BGI-A2_v1.0	Blue	4
Cotton_A_30756_BGI-A2_v1.0	Blue	4
Cotton_A_32549_BGI-A2_v1.0	Blue	4
Cotton_A_34952_BGI-A2_v1.0	Blue	4
Cotton_A_39981_BGI-A2_v1.0	Blue	4
Cotton_A_40421_BGI-A2_v1.0	Blue	4
Cotton_A_00315_BGI-A2_v1.0	Blue	3
Cotton_A_00789_BGI-A2_v1.0	Blue	3
Cotton_A_01042_BGI-A2_v1.0	Blue	3
Cotton_A_03347_BGI-A2_v1.0	Blue	3
Cotton_A_03494_BGI-A2_v1.0	Blue	3
Cotton_A_03736_BGI-A2_v1.0	Blue	3
Cotton_A_04451_BGI-A2_v1.0	Blue	3
Cotton_A_04588_BGI-A2_v1.0	Blue	3
Cotton_A_06873_BGI-A2_v1.0	Blue	3
Cotton_A_07449_BGI-A2_v1.0	Blue	3
Cotton_A_09255_BGI-A2_v1.0	Blue	3
Cotton_A_09918_BGI-A2_v1.0	Blue	3
Cotton_A_10324_BGI-A2_v1.0	Blue	3
Cotton_A_11990_BGI-A2_v1.0	Blue	3
Cotton_A_13437_BGI-A2_v1.0	Blue	3
Cotton_A_15652_BGI-A2_v1.0	Blue	3
Cotton_A_18503_BGI-A2_v1.0	Blue	3
Cotton_A_18574_BGI-A2_v1.0	Blue	3
Cotton_A_23493_BGI-A2_v1.0	Blue	3
Cotton_A_27227_BGI-A2_v1.0	Blue	3
Cotton_A_30000_BGI-A2_v1.0	Blue	3
Cotton_A_30360_BGI-A2_v1.0	Blue	3
Cotton_A_30541_BGI-A2_v1.0	Blue	3
Cotton_A_31358_BGI-A2_v1.0	Blue	3
Cotton_A_33775_BGI-A2_v1.0	Blue	3
Cotton_A_35281_BGI-A2_v1.0	Blue	3
Cotton_A_35756_BGI-A2_v1.0	Blue	3
Cotton_A_35844_BGI-A2_v1.0	Blue	3
Cotton_A_00533_BGI-A2_v1.0	Blue	2
Cotton_A_02602_BGI-A2_v1.0	Blue	2
Cotton_A_03256_BGI-A2_v1.0	Blue	2
Cotton_A_04358_BGI-A2_v1.0	Blue	2
Cotton_A_04714_BGI-A2_v1.0	Blue	2
Cotton_A_05397_BGI-A2_v1.0	Blue	2
Cotton_A_05919_BGI-A2_v1.0	Blue	2
Cotton_A_06455_BGI-A2_v1.0	Blue	2
Cotton_A_06494_BGI-A2_v1.0	Blue	2
Cotton_A_08836_BGI-A2_v1.0	Blue	2
Cotton_A_09221_BGI-A2_v1.0	Blue	2
Cotton_A_09804_BGI-A2_v1.0	Blue	2
Cotton_A_10068_BGI-A2_v1.0	Blue	2
Cotton_A_11361_BGI-A2_v1.0	Blue	2
Cotton_A_11700_BGI-A2_v1.0	Blue	2
Cotton_A_12252_BGI-A2_v1.0	Blue	2
Cotton_A_13394_BGI-A2_v1.0	Blue	2
Cotton_A_16575_BGI-A2_v1.0	Blue	2
Cotton_A_16669_BGI-A2_v1.0	Blue	2
Cotton_A_16904_BGI-A2_v1.0	Blue	2
Cotton_A_17422_BGI-A2_v1.0	Blue	2
Cotton_A_17863_BGI-A2_v1.0	Blue	2
Cotton_A_18055_BGI-A2_v1.0	Blue	2
Cotton_A_20713_BGI-A2_v1.0	Blue	2
Cotton_A_21282_BGI-A2_v1.0	Blue	2
Cotton_A_23351_BGI-A2_v1.0	Blue	2
Cotton_A_26497_BGI-A2_v1.0	Blue	2
Cotton_A_26822_BGI-A2_v1.0	Blue	2
Cotton_A_27017_BGI-A2_v1.0	Blue	2
Cotton_A_27296_BGI-A2_v1.0	Blue	2
Cotton_A_28159_BGI-A2_v1.0	Blue	2
Cotton_A_28305_BGI-A2_v1.0	Blue	2
Cotton_A_29405_BGI-A2_v1.0	Blue	2
Cotton_A_30882_BGI-A2_v1.0	Blue	2
Cotton_A_31516_BGI-A2_v1.0	Blue	2
Cotton_A_33175_BGI-A2_v1.0	Blue	2
Cotton_A_35128_BGI-A2_v1.0	Blue	2
Cotton_A_35165_BGI-A2_v1.0	Blue	2
Cotton_A_35864_BGI-A2_v1.0	Blue	2
Cotton_A_38246_BGI-A2_v1.0	Blue	2
Cotton_A_00542_BGI-A2_v1.0	Blue	1
Cotton_A_00759_BGI-A2_v1.0	Blue	1
Cotton_A_01064_BGI-A2_v1.0	Blue	1
Cotton_A_02013_BGI-A2_v1.0	Blue	1
Cotton_A_02387_BGI-A2_v1.0	Blue	1
Cotton_A_02974_BGI-A2_v1.0	Blue	1
Cotton_A_03622_BGI-A2_v1.0	Blue	1
Cotton_A_05190_BGI-A2_v1.0	Blue	1
Cotton_A_05410_BGI-A2_v1.0	Blue	1
Cotton_A_05794_BGI-A2_v1.0	Blue	1
Cotton_A_06203_BGI-A2_v1.0	Blue	1
Cotton_A_06635_BGI-A2_v1.0	Blue	1
Cotton_A_06777_BGI-A2_v1.0	Blue	1
Cotton_A_06953_BGI-A2_v1.0	Blue	1
Cotton_A_07598_BGI-A2_v1.0	Blue	1
Cotton_A_07781_BGI-A2_v1.0	Blue	1
Cotton_A_08125_BGI-A2_v1.0	Blue	1
Cotton_A_09138_BGI-A2_v1.0	Blue	1
Cotton_A_10061_BGI-A2_v1.0	Blue	1
Cotton_A_10190_BGI-A2_v1.0	Blue	1
Cotton_A_13193_BGI-A2_v1.0	Blue	1
Cotton_A_14926_BGI-A2_v1.0	Blue	1
Cotton_A_15055_BGI-A2_v1.0	Blue	1
Cotton_A_15812_BGI-A2_v1.0	Blue	1
Cotton_A_16198_BGI-A2_v1.0	Blue	1
Cotton_A_16227_BGI-A2_v1.0	Blue	1
Cotton_A_16546_BGI-A2_v1.0	Blue	1
Cotton_A_17164_BGI-A2_v1.0	Blue	1
Cotton_A_17379_BGI-A2_v1.0	Blue	1
Cotton_A_17916_BGI-A2_v1.0	Blue	1
Cotton_A_18938_BGI-A2_v1.0	Blue	1
Cotton_A_19279_BGI-A2_v1.0	Blue	1
Cotton_A_22147_BGI-A2_v1.0	Blue	1
Cotton_A_22517_BGI-A2_v1.0	Blue	1
Cotton_A_22640_BGI-A2_v1.0	Blue	1
Cotton_A_22911_BGI-A2_v1.0	Blue	1
Cotton_A_23447_BGI-A2_v1.0	Blue	1
Cotton_A_23697_BGI-A2_v1.0	Blue	1
Cotton_A_24847_BGI-A2_v1.0	Blue	1
Cotton_A_25864_BGI-A2_v1.0	Blue	1
Cotton_A_27783_BGI-A2_v1.0	Blue	1
Cotton_A_29919_BGI-A2_v1.0	Blue	1
Cotton_A_31625_BGI-A2_v1.0	Blue	1
Cotton_A_32072_BGI-A2_v1.0	Blue	1
Cotton_A_32232_BGI-A2_v1.0	Blue	1
Cotton_A_35923_BGI-A2_v1.0	Blue	1
Cotton_A_37077_BGI-A2_v1.0	Blue	1
Cotton_A_37090_BGI-A2_v1.0	Blue	1
Cotton_A_06395_BGI-A2_v1.0	Turquoise	7
Cotton_A_06536_BGI-A2_v1.0	Turquoise	7
Cotton_A_09595_BGI-A2_v1.0	Turquoise	7
Cotton_A_36341_BGI-A2_v1.0	Turquoise	7
Cotton_A_05014_BGI-A2_v1.0	Turquoise	6
Cotton_A_07556_BGI-A2_v1.0	Turquoise	6
Cotton_A_25920_BGI-A2_v1.0	Turquoise	6
Cotton_A_28036_BGI-A2_v1.0	Turquoise	6
Cotton_A_31046_BGI-A2_v1.0	Turquoise	6
Cotton_A_34233_BGI-A2_v1.0	Turquoise	6
Cotton_A_38358_BGI-A2_v1.0	Turquoise	6
Cotton_A_00561_BGI-A2_v1.0	Turquoise	5
Cotton_A_04838_BGI-A2_v1.0	Turquoise	5
Cotton_A_06917_BGI-A2_v1.0	Turquoise	5
Cotton_A_08876_BGI-A2_v1.0	Turquoise	5
Cotton_A_12442_BGI-A2_v1.0	Turquoise	5
Cotton_A_15022_BGI-A2_v1.0	Turquoise	5
Cotton_A_17429_BGI-A2_v1.0	Turquoise	5
Cotton_A_18890_BGI-A2_v1.0	Turquoise	5
Cotton_A_20924_BGI-A2_v1.0	Turquoise	5
Cotton_A_21242_BGI-A2_v1.0	Turquoise	5
Cotton_A_22377_BGI-A2_v1.0	Turquoise	5
Cotton_A_23775_BGI-A2_v1.0	Turquoise	5
Cotton_A_27753_BGI-A2_v1.0	Turquoise	5
Cotton_A_30928_BGI-A2_v1.0	Turquoise	5
Cotton_A_32890_BGI-A2_v1.0	Turquoise	5
Cotton_A_35949_BGI-A2_v1.0	Turquoise	5
Cotton_A_39355_BGI-A2_v1.0	Turquoise	5
Cotton_A_00691_BGI-A2_v1.0	Turquoise	4
Cotton_A_00975_BGI-A2_v1.0	Turquoise	4
Cotton_A_04654_BGI-A2_v1.0	Turquoise	4
Cotton_A_04687_BGI-A2_v1.0	Turquoise	4
Cotton_A_07353_BGI-A2_v1.0	Turquoise	4
Cotton_A_08389_BGI-A2_v1.0	Turquoise	4
Cotton_A_08656_BGI-A2_v1.0	Turquoise	4
Cotton_A_10064_BGI-A2_v1.0	Turquoise	4
Cotton_A_11738_BGI-A2_v1.0	Turquoise	4
Cotton_A_13519_BGI-A2_v1.0	Turquoise	4
Cotton_A_17110_BGI-A2_v1.0	Turquoise	4
Cotton_A_17733_BGI-A2_v1.0	Turquoise	4
Cotton_A_18410_BGI-A2_v1.0	Turquoise	4
Cotton_A_19278_BGI-A2_v1.0	Turquoise	4
Cotton_A_20392_BGI-A2_v1.0	Turquoise	4
Cotton_A_20857_BGI-A2_v1.0	Turquoise	4
Cotton_A_21129_BGI-A2_v1.0	Turquoise	4
Cotton_A_23605_BGI-A2_v1.0	Turquoise	4
Cotton_A_23886_BGI-A2_v1.0	Turquoise	4
Cotton_A_24745_BGI-A2_v1.0	Turquoise	4
Cotton_A_25032_BGI-A2_v1.0	Turquoise	4
Cotton_A_25849_BGI-A2_v1.0	Turquoise	4
Cotton_A_26870_BGI-A2_v1.0	Turquoise	4
Cotton_A_28883_BGI-A2_v1.0	Turquoise	4
Cotton_A_29109_BGI-A2_v1.0	Turquoise	4
Cotton_A_30104_BGI-A2_v1.0	Turquoise	4
Cotton_A_31508_BGI-A2_v1.0	Turquoise	4
Cotton_A_33372_BGI-A2_v1.0	Turquoise	4
Cotton_A_33963_BGI-A2_v1.0	Turquoise	4
Cotton_A_34521_BGI-A2_v1.0	Turquoise	4
Cotton_A_38069_BGI-A2_v1.0	Turquoise	4
Cotton_A_38734_BGI-A2_v1.0	Turquoise	4
Cotton_A_03070_BGI-A2_v1.0	Turquoise	3
Cotton_A_03766_BGI-A2_v1.0	Turquoise	3
Cotton_A_03997_BGI-A2_v1.0	Turquoise	3
Cotton_A_04273_BGI-A2_v1.0	Turquoise	3
Cotton_A_06973_BGI-A2_v1.0	Turquoise	3
Cotton_A_07954_BGI-A2_v1.0	Turquoise	3
Cotton_A_11039_BGI-A2_v1.0	Turquoise	3
Cotton_A_12733_BGI-A2_v1.0	Turquoise	3
Cotton_A_12825_BGI-A2_v1.0	Turquoise	3
Cotton_A_14971_BGI-A2_v1.0	Turquoise	3
Cotton_A_15031_BGI-A2_v1.0	Turquoise	3
Cotton_A_17344_BGI-A2_v1.0	Turquoise	3
Cotton_A_21464_BGI-A2_v1.0	Turquoise	3
Cotton_A_24809_BGI-A2_v1.0	Turquoise	3
Cotton_A_26784_BGI-A2_v1.0	Turquoise	3
Cotton_A_28146_BGI-A2_v1.0	Turquoise	3
Cotton_A_29908_BGI-A2_v1.0	Turquoise	3
Cotton_A_30823_BGI-A2_v1.0	Turquoise	3
Cotton_A_32378_BGI-A2_v1.0	Turquoise	3
Cotton_A_32557_BGI-A2_v1.0	Turquoise	3
Cotton_A_33015_BGI-A2_v1.0	Turquoise	3
Cotton_A_33769_BGI-A2_v1.0	Turquoise	3
Cotton_A_34114_BGI-A2_v1.0	Turquoise	3
Cotton_A_38084_BGI-A2_v1.0	Turquoise	3
Cotton_A_00715_BGI-A2_v1.0	Turquoise	2
Cotton_A_00792_BGI-A2_v1.0	Turquoise	2
Cotton_A_01124_BGI-A2_v1.0	Turquoise	2
Cotton_A_01359_BGI-A2_v1.0	Turquoise	2
Cotton_A_01970_BGI-A2_v1.0	Turquoise	2
Cotton_A_02000_BGI-A2_v1.0	Turquoise	2
Cotton_A_02267_BGI-A2_v1.0	Turquoise	2
Cotton_A_02515_BGI-A2_v1.0	Turquoise	2
Cotton_A_02853_BGI-A2_v1.0	Turquoise	2
Cotton_A_03667_BGI-A2_v1.0	Turquoise	2
Cotton_A_04648_BGI-A2_v1.0	Turquoise	2
Cotton_A_05774_BGI-A2_v1.0	Turquoise	2
Cotton_A_07247_BGI-A2_v1.0	Turquoise	2
Cotton_A_07705_BGI-A2_v1.0	Turquoise	2
Cotton_A_09514_BGI-A2_v1.0	Turquoise	2
Cotton_A_10072_BGI-A2_v1.0	Turquoise	2
Cotton_A_11450_BGI-A2_v1.0	Turquoise	2
Cotton_A_11600_BGI-A2_v1.0	Turquoise	2
Cotton_A_12301_BGI-A2_v1.0	Turquoise	2
Cotton_A_12593_BGI-A2_v1.0	Turquoise	2
Cotton_A_13889_BGI-A2_v1.0	Turquoise	2
Cotton_A_14764_BGI-A2_v1.0	Turquoise	2
Cotton_A_15229_BGI-A2_v1.0	Turquoise	2
Cotton_A_15910_BGI-A2_v1.0	Turquoise	2
Cotton_A_18551_BGI-A2_v1.0	Turquoise	2
Cotton_A_19049_BGI-A2_v1.0	Turquoise	2
Cotton_A_19603_BGI-A2_v1.0	Turquoise	2
Cotton_A_20862_BGI-A2_v1.0	Turquoise	2
Cotton_A_21207_BGI-A2_v1.0	Turquoise	2
Cotton_A_22458_BGI-A2_v1.0	Turquoise	2
Cotton_A_24259_BGI-A2_v1.0	Turquoise	2
Cotton_A_25314_BGI-A2_v1.0	Turquoise	2
Cotton_A_25778_BGI-A2_v1.0	Turquoise	2
Cotton_A_26185_BGI-A2_v1.0	Turquoise	2
Cotton_A_28558_BGI-A2_v1.0	Turquoise	2
Cotton_A_28682_BGI-A2_v1.0	Turquoise	2
Cotton_A_29558_BGI-A2_v1.0	Turquoise	2
Cotton_A_29637_BGI-A2_v1.0	Turquoise	2
Cotton_A_30347_BGI-A2_v1.0	Turquoise	2
Cotton_A_30621_BGI-A2_v1.0	Turquoise	2
Cotton_A_31242_BGI-A2_v1.0	Turquoise	2
Cotton_A_31753_BGI-A2_v1.0	Turquoise	2
Cotton_A_31959_BGI-A2_v1.0	Turquoise	2
Cotton_A_33711_BGI-A2_v1.0	Turquoise	2
Cotton_A_33914_BGI-A2_v1.0	Turquoise	2
Cotton_A_35655_BGI-A2_v1.0	Turquoise	2
Cotton_A_36749_BGI-A2_v1.0	Turquoise	2
Cotton_A_36829_BGI-A2_v1.0	Turquoise	2
Cotton_A_39784_BGI-A2_v1.0	Turquoise	2
Cotton_A_00662_BGI-A2_v1.0	Turquoise	1
Cotton_A_00977_BGI-A2_v1.0	Turquoise	1
Cotton_A_01966_BGI-A2_v1.0	Turquoise	1
Cotton_A_02690_BGI-A2_v1.0	Turquoise	1
Cotton_A_02693_BGI-A2_v1.0	Turquoise	1
Cotton_A_03774_BGI-A2_v1.0	Turquoise	1
Cotton_A_04551_BGI-A2_v1.0	Turquoise	1
Cotton_A_04691_BGI-A2_v1.0	Turquoise	1
Cotton_A_05317_BGI-A2_v1.0	Turquoise	1
Cotton_A_05557_BGI-A2_v1.0	Turquoise	1
Cotton_A_05721_BGI-A2_v1.0	Turquoise	1
Cotton_A_06017_BGI-A2_v1.0	Turquoise	1
Cotton_A_07184_BGI-A2_v1.0	Turquoise	1
Cotton_A_07336_BGI-A2_v1.0	Turquoise	1
Cotton_A_10073_BGI-A2_v1.0	Turquoise	1
Cotton_A_10323_BGI-A2_v1.0	Turquoise	1
Cotton_A_11377_BGI-A2_v1.0	Turquoise	1
Cotton_A_11484_BGI-A2_v1.0	Turquoise	1
Cotton_A_12202_BGI-A2_v1.0	Turquoise	1
Cotton_A_12254_BGI-A2_v1.0	Turquoise	1
Cotton_A_13148_BGI-A2_v1.0	Turquoise	1
Cotton_A_15623_BGI-A2_v1.0	Turquoise	1
Cotton_A_15642_BGI-A2_v1.0	Turquoise	1
Cotton_A_16095_BGI-A2_v1.0	Turquoise	1
Cotton_A_16517_BGI-A2_v1.0	Turquoise	1
Cotton_A_17111_BGI-A2_v1.0	Turquoise	1
Cotton_A_18098_BGI-A2_v1.0	Turquoise	1
Cotton_A_18637_BGI-A2_v1.0	Turquoise	1
Cotton_A_20390_BGI-A2_v1.0	Turquoise	1
Cotton_A_20850_BGI-A2_v1.0	Turquoise	1
Cotton_A_21163_BGI-A2_v1.0	Turquoise	1
Cotton_A_21201_BGI-A2_v1.0	Turquoise	1
Cotton_A_22133_BGI-A2_v1.0	Turquoise	1
Cotton_A_22249_BGI-A2_v1.0	Turquoise	1
Cotton_A_23244_BGI-A2_v1.0	Turquoise	1
Cotton_A_25011_BGI-A2_v1.0	Turquoise	1
Cotton_A_25910_BGI-A2_v1.0	Turquoise	1
Cotton_A_27917_BGI-A2_v1.0	Turquoise	1
Cotton_A_28314_BGI-A2_v1.0	Turquoise	1
Cotton_A_28447_BGI-A2_v1.0	Turquoise	1
Cotton_A_28815_BGI-A2_v1.0	Turquoise	1
Cotton_A_29194_BGI-A2_v1.0	Turquoise	1
Cotton_A_29399_BGI-A2_v1.0	Turquoise	1
Cotton_A_30749_BGI-A2_v1.0	Turquoise	1
Cotton_A_30961_BGI-A2_v1.0	Turquoise	1
Cotton_A_31507_BGI-A2_v1.0	Turquoise	1
Cotton_A_33227_BGI-A2_v1.0	Turquoise	1
Cotton_A_34636_BGI-A2_v1.0	Turquoise	1
Cotton_A_35619_BGI-A2_v1.0	Turquoise	1
Cotton_A_36299_BGI-A2_v1.0	Turquoise	1
Cotton_A_37271_BGI-A2_v1.0	Turquoise	1
Cotton_A_37466_BGI-A2_v1.0	Turquoise	1
Cotton_A_38078_BGI-A2_v1.0	Turquoise	1
Cotton_A_38815_BGI-A2_v1.0	Turquoise	1
Cotton_A_39238_BGI-A2_v1.0	Turquoise	1
	Network	8
	Network	8
	Network	8
	Network	7
	Network	7
	Network	6
	Network	6
	Network	6
	Network	6
	Network	5
	Network	5
	Network	5
	Network	5
	Network	5
	Network	5
	Network	5
	Network	5
	Network	5
	Network	5
	Network	5
	Network	5
	Network	5
	Network	5
	Network	4
	Network	4
	Network	4
	Network	4
	Network	4
	Network	4
	Network	4
	Network	4
	Network	4
	Network	4
	Network	4
	Network	4
	Network	4
	Network	4
	Network	4
	Network	4
	Network	4
	Network	4
	Network	4
	Network	4
	Network	4
	Network	3
	Network	3
	Network	3
	Network	3
	Network	3
	Network	3
	Network	3
	Network	3
	Network	3
	Network	3
	Network	3
	Network	3
	Network	3
	Network	3
	Network	3
	Network	3
	Network	3
	Network	3
	Network	3
	Network	3
	Network	3
	Network	3
	Network	3
	Network	3
	Network	3
	Network	3
	Network	3
	Network	3
	Network	2
	Network	2
	Network	2
	Network	2
	Network	2
	Network	2
	Network	2
	Network	2
	Network	2
	Network	2
	Network	2
	Network	2
	Network	2
	Network	2
	Network	2
	Network	2
	Network	2
	Network	2
	Network	2
	Network	2
	Network	2
	Network	2
	Network	2
	Network	2
	Network	2
	Network	2
	Network	2
	Network	2
	Network	2
	Network	2
	Network	2
	Network	2
	Network	2
	Network	2
	Network	2
	Network	2
	Network	2
	Network	2
	Network	2
	Network	2
	Network	1
	Network	1
	Network	1
	Network	1
	Network	1
	Network	1
	Network	1
	Network	1
	Network	1
	Network	1
	Network	1
	Network	1
	Network	1
	Network	1
	Network	1
	Network	1
	Network	1
	Network	1
	Network	1
	Network	1
	Network	1
	Network	1
	Network	1
	Network	1
	Network	1
	Network	1
	Network	1
	Network	1
	Network	1
	Network	1
	Network	1
	Network	1
	Network	1
	Network	1
	Network	1
	Network	1
	Network	1
	Network	1
	Network	1
	Network	1
	Network	1
	Network	1
	Network	1
	Network	1
	Network	1
	Network	1
	Network	1
	Network	1
	Network	7
	Network	7
	Network	7
	Network	7
	Network	6
	Network	6
	Network	6
	Network	6
	Network	6
	Network	6
	Network	6
	Network	5
	Network	5
	Network	5
	Network	5
	Network	5
	Network	5
	Network	5
	Network	5
	Network	5
	Network	5
	Network	5
	Network	5
	Network	5
	Network	5
	Network	5
	Network	5
	Network	5
	Network	4
	Network	4
	Network	4
	Network	4
	Network	4
	Network	4
	Network	4
	Network	4
	Network	4
	Network	4
	Network	4
	Network	4
	Network	4
	Network	4
	Network	4
	Network	4
	Network	4
	Network	4
	Network	4
	Network	4
	Network	4
	Network	4
	Network	4
	Network	4
	Network	4
	Network	4
	Network	4
	Network	4
	Network	4
	Network	4
	Network	4
	Network	4
	Network	3
	Network	3
	Network	3
	Network	3
	Network	3
	Network	3
	Network	3
	Network	3
	Network	3
	Network	3
	Network	3
	Network	3
	Network	3
	Network	3
	Network	3
	Network	3
	Network	3
	Network	3
	Network	3
	Network	3
	Network	3
	Network	3
	Network	3
	Network	3
	Network	2
	Network	2
	Network	2
	Network	2
	Network	2
	Network	2
	Network	2
	Network	2
	Network	2
	Network	2
	Network	2
	Network	2
	Network	2
	Network	2
	Network	2
	Network	2
	Network	2
	Network	2
	Network	2
	Network	2
	Network	2
	Network	2
	Network	2
	Network	2
	Network	2
	Network	2
	Network	2
	Network	2
	Network	2
	Network	2
	Network	2
	Network	2
	Network	2
	Network	2
	Network	2
	Network	2
	Network	2
	Network	2
	Network	2
	Network	2
	Network	2
	Network	2
	Network	2
	Network	2
	Network	2
	Network	2
	Network	2
	Network	2
	Network	2
	Network	1
	Network	1
	Network	1
	Network	1
	Network	1
	Network	1
	Network	1
	Network	1
	Network	1
	Network	1
	Network	1
	Network	1
	Network	1
	Network	1
	Network	1
	Network	1
	Network	1
	Network	1
	Network	1
	Network	1
	Network	1
	Network	1
	Network	1
	Network	1
	Network	1
	Network	1
	Network	1
	Network	1
	Network	1
	Network	1
	Network	1
	Network	1
	Network	1
	Network	1
	Network	1
	Network	1
	Network	1
	Network	1
	Network	1
	Network	1
	Network	1
	Network	1
	Network	1
	Network	1
	Network	1
	Network	1
	Network	1
	Network	1
	Network	1
	Network	1
	Network	1
	Network	1
	Network	1
	Network	1
	Network	1
