# Supplementary material for: Transcriptomics reveals multiple resistance mechanisms against cotton leaf curl disease in a naturally immune cotton species, Gossypium arboreum
Source: Sci Rep. 2017 Nov 21;7:15880. doi: 10.1038/s41598-017-15963-9 (PMC5698292; doi:10.1038/s41598-017-15963-9)
Supplement: Supplementary file 4 — Table S9 [file 41598_2017_15963_MOESM4_ESM.xlsx]

## Sheet: arbo_ic
Gene	Module	IC
Cotton_A_39981_BGI-A2_v1.0	Blue	0.00730333
Cotton_A_21405_BGI-A2_v1.0	Blue	0.00705683
Cotton_A_21282_BGI-A2_v1.0	Blue	0.00673826
Cotton_A_02456_BGI-A2_v1.0	Blue	0.00643804
Cotton_A_08874_BGI-A2_v1.0	Blue	0.0058988
Cotton_A_11362_BGI-A2_v1.0	Blue	0.00581484
Cotton_A_29259_BGI-A2_v1.0	Blue	0.00571037
Cotton_A_23351_BGI-A2_v1.0	Blue	0.0056173
Cotton_A_03347_BGI-A2_v1.0	Blue	0.00510308
Cotton_A_35281_BGI-A2_v1.0	Blue	0.00503841
Cotton_A_35756_BGI-A2_v1.0	Blue	0.00440421
Cotton_A_01344_BGI-A2_v1.0	Blue	0.00400364
Cotton_A_07449_BGI-A2_v1.0	Blue	0.00376348
Cotton_A_00759_BGI-A2_v1.0	Blue	0.00359223
Cotton_A_16904_BGI-A2_v1.0	Blue	0.00333661
Cotton_A_16227_BGI-A2_v1.0	Blue	0.00324899
Cotton_A_37090_BGI-A2_v1.0	Blue	0.00317461
Cotton_A_09138_BGI-A2_v1.0	Blue	0.0031521
Cotton_A_28305_BGI-A2_v1.0	Blue	0.00287555
Cotton_A_16546_BGI-A2_v1.0	Blue	0.00250615
Cotton_A_09595_BGI-A2_v1.0	Turquoise	0.00696904
Cotton_A_34521_BGI-A2_v1.0	Turquoise	0.00694943
Cotton_A_23775_BGI-A2_v1.0	Turquoise	0.0067747
Cotton_A_06395_BGI-A2_v1.0	Turquoise	0.00677365
Cotton_A_36341_BGI-A2_v1.0	Turquoise	0.00671111
Cotton_A_27753_BGI-A2_v1.0	Turquoise	0.00665191
Cotton_A_30928_BGI-A2_v1.0	Turquoise	0.00660675
Cotton_A_28036_BGI-A2_v1.0	Turquoise	0.0063927
Cotton_A_38358_BGI-A2_v1.0	Turquoise	0.00638779
Cotton_A_04654_BGI-A2_v1.0	Turquoise	0.00630588
Cotton_A_21129_BGI-A2_v1.0	Turquoise	0.00623022
Cotton_A_25849_BGI-A2_v1.0	Turquoise	0.00622927
Cotton_A_18890_BGI-A2_v1.0	Turquoise	0.00615433
Cotton_A_11039_BGI-A2_v1.0	Turquoise	0.00595009
Cotton_A_23605_BGI-A2_v1.0	Turquoise	0.00590851
Cotton_A_22377_BGI-A2_v1.0	Turquoise	0.00581648
Cotton_A_38734_BGI-A2_v1.0	Turquoise	0.00569955
Cotton_A_17110_BGI-A2_v1.0	Turquoise	0.00554821
Cotton_A_00715_BGI-A2_v1.0	Turquoise	0.0052988
Cotton_A_20862_BGI-A2_v1.0	Turquoise	0.00488175
Cotton_A_02853_BGI-A2_v1.0	Turquoise	0.00453793
Cotton_A_33914_BGI-A2_v1.0	Turquoise	0.00437533
Cotton_A_31508_BGI-A2_v1.0	Turquoise	0.00432506
Cotton_A_07353_BGI-A2_v1.0	Turquoise	0.00394301
Cotton_A_28146_BGI-A2_v1.0	Turquoise	0.00387344
Cotton_A_10072_BGI-A2_v1.0	Turquoise	0.00369302
	Network	0.00730333
	Network	0.00705683
	Network	0.00673826
	Network	0.00643804
	Network	0.0058988
	Network	0.00581484
	Network	0.00571037
	Network	0.0056173
	Network	0.00510308
	Network	0.00503841
	Network	0.00440421
	Network	0.00400364
	Network	0.00376348
	Network	0.00359223
	Network	0.00333661
	Network	0.00324899
	Network	0.00317461
	Network	0.0031521
	Network	0.00287555
	Network	0.00250615
	Network	0.00696904
	Network	0.00694943
	Network	0.0067747
	Network	0.00677365
	Network	0.00671111
	Network	0.00665191
	Network	0.00660675
	Network	0.0063927
	Network	0.00638779
	Network	0.00630588
	Network	0.00623022
	Network	0.00622927
	Network	0.00615433
	Network	0.00595009
	Network	0.00590851
	Network	0.00581648
	Network	0.00569955
	Network	0.00554821
	Network	0.0052988
	Network	0.00488175
	Network	0.00453793
	Network	0.00437533
	Network	0.00432506
	Network	0.00394301
	Network	0.00387344
	Network	0.00369302
